# Supplementary material for: Deep mutational scanning identifies sites in influenza nucleoprotein that affect viral inhibition by MxA
Source: PLoS Pathog. 2017 Mar 27;13(3):e1006288. doi: 10.1371/journal.ppat.1006288 (PMC5383324; doi:10.1371/journal.ppat.1006288)
Supplement: S1 File — This ZIP file contains the computer code and input data files to perform the analysis described in this paper. (ZIP) [file ppat.1006288.s011.zip]

Archive with 17 entries (15 files):
- Supplemental_File_1_code/
- Supplemental_File_1_code/CompetitionNotebook.html
- Supplemental_File_1_code/CompetitionNotebook.ipynb
- Supplemental_File_1_code/DeepMutationalScanNotebook.html
- Supplemental_File_1_code/DeepMutationalScanNotebook.ipynb
- Supplemental_File_1_code/README.rst
- Supplemental_File_1_code/runscriptfunctions.py
- Supplemental_File_1_code/input/
- Supplemental_File_1_code/input/Aichi68-NP_amplicon.fa
- Supplemental_File_1_code/input/R1_adapter_AR002.fa
- Supplemental_File_1_code/input/R1_adapter_AR003.fa
- Supplemental_File_1_code/input/R1_adapter_AR004.fa
- Supplemental_File_1_code/input/R1_adapter_AR007.fa
- Supplemental_File_1_code/input/R1_adapter_AR009.fa
- Supplemental_File_1_code/input/R1_adapter_AR022.fa
- Supplemental_File_1_code/input/R1_adapter_AR025.fa
- Supplemental_File_1_code/input/R2_adapterUniversal_RC.fa
