# Supplementary material for: Deep mutational scanning identifies sites in influenza nucleoprotein that affect viral inhibition by MxA
Source: PLoS Pathog. 2017 Mar 27;13(3):e1006288. doi: 10.1371/journal.ppat.1006288 (PMC5383324; doi:10.1371/journal.ppat.1006288)
Supplement: S1 File — This ZIP file contains the computer code and input data files to perform the analysis described in this paper. (ZIP) [file ppat.1006288.s011.zip › Supplemental_File_1_code/input/R1_adapter_AR009.fa]

>R1_adapter_AR009
AGATCGGAAGAGCACACGTCTGAACTCCAGTCACGATCAGATCTCGTATGCCGTCTTCTGCTTG
