# Supplementary material for: Deep mutational scanning identifies sites in influenza nucleoprotein that affect viral inhibition by MxA
Source: PLoS Pathog. 2017 Mar 27;13(3):e1006288. doi: 10.1371/journal.ppat.1006288 (PMC5383324; doi:10.1371/journal.ppat.1006288)
Supplement: S2 File — This text file contains the estimated differential selection at each site in NP after averaging the measurements across replicates. (TXT) [file ppat.1006288.s012.txt]

site	abs_diffsel	positive_diffsel	negative_diffsel
51	18.954802634	0.0551138225022	-18.8996888115
283	16.7083571604	0.188508733568	-16.5198484268
23	12.2932715822	0.863842583691	-11.4294289985
12	12.1060437769	0.088855199866	-12.017188577
4	11.9638737227	0.0307391756073	-11.933134547
85	11.1195050168	2.02765423645	-9.09185078038
81	10.7439706649	0.879090021806	-9.8648806431
434	10.5863292846	1.02654617391	-9.55978311067
466	10.5387567242	0.438121910368	-10.1006348138
18	10.5230297767	0.166641630665	-10.356388146
21	9.90729556212	0.887812198514	-9.0194833636
294	9.83218217308	0.66572344787	-9.16645872521
433	9.75746132998	0.424725614183	-9.3327357158
309	9.73571204239	0.187864005027	-9.54784803736
41	9.49964573656	3.51127022177	-5.98837551479
89	9.42228579818	0.0	-9.42228579818
105	9.41173769386	0.774916777438	-8.63682091642
50	9.30986475949	0.277638292727	-9.03222646676
28	9.25385854725	0.231214660726	-9.02264388652
459	9.1351162549	0.783952487735	-8.35116376716
14	9.05850872648	0.343894253385	-8.7146144731
202	9.00313269192	0.956751633065	-8.04638105885
83	8.8575641402	0.168114097145	-8.68945004306
424	8.854676876	1.02778788305	-7.82688899295
84	8.81741140775	2.59397494332	-6.22343646443
467	8.72705582536	2.44891129286	-6.2781445325
399	8.60235037328	4.15705072968	-4.4452996436
10	8.53008760609	1.97268080106	-6.55740680502
80	8.47029017407	0.138101272819	-8.33218890125
127	8.38128534257	0.912611845158	-7.46867349741
432	8.36877321609	1.15755117517	-7.21122204092
442	8.35637699927	0.867105029449	-7.48927196983
82	8.14899627166	0.439952863351	-7.70904340831
417	8.13646761942	1.12482999449	-7.01163762493
398	8.06868906482	2.46441251865	-5.60427654617
450	8.0418393924	1.25989747217	-6.78194192023
63	7.91286425312	0.597220744465	-7.31564350866
421	7.76686478563	4.3638172158	-3.40304756983
430	7.59349180971	2.07369891798	-5.51979289173
155	7.59176476646	0.780640103318	-6.81112466314
129	7.57666518406	0.0896737703681	-7.4869914137
409	7.57501879631	0.539641528839	-7.03537726747
396	7.56954564261	1.69322127969	-5.87632436292
243	7.56532908297	2.15743709195	-5.40789199102
368	7.54256822767	3.08981119479	-4.45275703289
24	7.48520784665	0.345409104176	-7.13979874247
100	7.45161008108	1.79840576833	-5.65320431276
90	7.43828972739	2.20244023217	-5.23584949521
3	7.42380496198	0.540800227938	-6.88300473404
378	7.37945925626	0.19904339036	-7.1804158659
420	7.3569265864	0.694407464066	-6.66251912233
440	7.24787092045	2.42725240448	-4.82061851597
452	7.22048632024	0.655340152589	-6.56514616765
426	7.21474262813	1.15747294393	-6.05726968419
308	7.21168599829	0.863571912366	-6.34811408592
359	7.16810366224	2.12851270827	-5.03959095397
323	7.13878392469	0.474276366579	-6.66450755811
431	7.1104941595	1.3683147793	-5.7421793802
34	7.0871673172	0.498328090227	-6.58883922697
86	6.98735712365	0.125955422564	-6.86140170108
427	6.91049850197	3.99284251367	-2.9176559883
49	6.9015892826	0.254526017181	-6.64706326542
77	6.89810297539	1.05161207693	-5.84649089846
422	6.8592087664	1.02666123613	-5.83254753027
101	6.80364288142	0.096366558823	-6.70727632259
205	6.77410464949	1.08325931302	-5.69084533647
59	6.76161239896	0.795066539536	-5.96654585942
44	6.71750025671	1.66865489006	-5.04884536665
233	6.71731513163	3.23361458951	-3.48370054212
497	6.71219022945	3.65690617348	-3.05528405597
350	6.66818753566	0.166404834388	-6.50178270127
384	6.66113668789	1.06612641543	-5.59501027245
181	6.66037370304	0.704399248344	-5.9559744547
479	6.64860863467	1.64197029575	-5.00663833892
397	6.63131009437	0.345752499929	-6.28555759444
111	6.51889140005	3.62611021559	-2.89278118446
114	6.51187060213	0.394566480909	-6.11730412122
321	6.51078789981	2.43742301923	-4.07336488057
401	6.47877131873	2.65447395226	-3.82429736647
311	6.46568977903	2.00277056238	-4.46291921665
102	6.43154744007	4.76450669716	-1.66704074291
25	6.42591279428	0.620562339682	-5.8053504546
186	6.37506203718	0.717460732996	-5.65760130418
454	6.3708353388	4.04903898901	-2.32179634979
319	6.3668234719	1.55018257709	-4.81664089481
117	6.30325714751	1.56048075002	-4.74277639749
98	6.29218953018	1.13663886193	-5.15555066825
446	6.24614686042	1.21154967935	-5.03459718108
480	6.2417488652	0.584537967375	-5.65721089782
128	6.24079377322	0.416239483305	-5.82455428991
68	6.21450065319	0.807818233338	-5.40668241985
73	6.20667910119	3.65645385683	-2.55022524436
211	6.19020935251	3.83022634699	-2.35998300552
122	6.14859055864	0.220301795035	-5.92828876361
469	6.14253724401	1.1695448769	-4.97299236711
415	6.14049207735	2.26582195212	-3.87467012524
364	6.10258663875	1.81876621191	-4.28382042684
237	6.10091363714	1.57811371015	-4.52279992699
27	5.9846617521	0.104810874347	-5.87985087776
403	5.9845260577	0.529793900945	-5.45473215675
22	5.95091630222	1.38735744843	-4.56355885379
231	5.94670895192	0.364582453337	-5.58212649858
423	5.9193233995	1.63481582334	-4.28450757615
498	5.90934726293	1.68491893473	-4.2244283282
164	5.89687412192	2.86237924446	-3.03449487746
335	5.88899239491	0.910307784185	-4.97868461073
402	5.86074613225	2.36397162783	-3.49677450441
453	5.85376071587	2.00972060744	-3.84404010843
373	5.8290269647	0.599294226412	-5.22973273829
451	5.80879021072	2.30604533613	-3.50274487459
346	5.79600436307	1.84839643848	-3.9476079246
125	5.78465429711	0.534181194622	-5.25047310249
45	5.77961974539	0.20142161407	-5.57819813132
376	5.76504893396	2.79985706202	-2.96519187194
428	5.7580087627	0.774954858755	-4.98305390394
56	5.74675211695	0.834028234383	-4.91272388256
310	5.74651356602	0.389300449154	-5.35721311686
457	5.73498909516	0.236234462796	-5.49875463236
318	5.6627900073	1.45561675295	-4.20717325435
61	5.59950734028	0.976976147944	-4.62253119234
438	5.59337702358	3.40552282741	-2.18785419618
121	5.59062481346	1.04913145368	-4.54149335978
60	5.58696823761	0.175413289632	-5.41155494797
385	5.5848243898	0.853038317452	-4.73178607235
17	5.55491477389	0.154341054091	-5.4005737198
232	5.54778037815	3.24587335552	-2.30190702263
173	5.52371877705	1.55898991122	-3.96472886582
370	5.44403912315	0.972565044342	-4.47147407881
130	5.44288633233	0.22882825152	-5.21405808081
418	5.43920573151	1.53928279311	-3.8999229384
62	5.43786252251	1.39058178525	-4.04728073725
39	5.40972145241	0.430097464684	-4.97962398772
334	5.37249523727	1.36072517093	-4.01177006634
131	5.28996936517	2.01810952553	-3.27185983965
54	5.27912959815	2.05197265369	-3.22715694446
247	5.24103150132	0.0620767322772	-5.17895476904
246	5.20735892401	0.319057099433	-4.88830182458
109	5.20675893708	0.673211433628	-4.53354750345
201	5.18761395962	0.611252823612	-4.57636113601
161	5.1716211036	0.950109750565	-4.22151135304
485	5.17084393813	1.51785144751	-3.65299249062
189	5.14729421765	0.149737585003	-4.99755663265
64	5.11590970071	0.240734126134	-4.87517557457
103	5.10940204758	1.16954032656	-3.93986172102
495	5.08982278684	0.917569198395	-4.17225358845
245	5.08816192237	2.00403873464	-3.08412318773
292	4.95971719954	0.29925818312	-4.66045901642
163	4.92207657125	2.01202550232	-2.91005106893
191	4.91098751775	1.70410309238	-3.20688442537
353	4.89344311114	0.282879807127	-4.61056330401
76	4.85781302757	0.0287767807325	-4.82903624683
447	4.85428628513	1.29801765674	-3.55626862838
52	4.8495224023	1.28376497601	-3.56575742629
367	4.82123262765	0.325778485392	-4.49545414226
15	4.82086289368	0.190800735949	-4.63006215773
345	4.81133528458	1.43699038131	-3.37434490327
158	4.79198116345	0.365669002932	-4.42631216052
473	4.79129206576	0.124786533803	-4.66650553195
43	4.78981830123	0.264218221306	-4.52560007992
322	4.76722521011	0.745461609194	-4.02176360092
377	4.7305806952	2.21701758687	-2.51356310833
119	4.72245705929	0.965150246517	-3.75730681277
474	4.70045106768	0.856048900163	-3.84440216752
338	4.69903474887	0.72838725498	-3.97064749389
342	4.69537179038	0.922700470957	-3.77267131942
491	4.69110375823	1.30722183916	-3.38388191907
315	4.69025435129	0.815153630871	-3.87510072042
382	4.67918142506	0.706377424131	-3.97280400093
333	4.67496839668	1.83668967862	-2.83827871806
234	4.67308389327	2.20212737631	-2.47095651695
214	4.6293879269	2.40191019806	-2.22747772884
55	4.61306458058	0.951564297903	-3.66150028267
33	4.59793429219	1.07436678486	-3.52356750733
239	4.59740038102	0.314004310209	-4.28339607081
46	4.55574387314	1.05977304405	-3.49597082909
126	4.55427307633	0.641695841885	-3.91257723445
190	4.50625621417	0.808773360662	-3.69748285351
165	4.50009962022	1.84272993578	-2.65736968444
48	4.48857595686	0.0370566960764	-4.45151926079
460	4.48721846493	0.133360758606	-4.35385770633
53	4.47779063793	0.690353364462	-3.78743727347
375	4.47718971324	0.754333603531	-3.72285610971
395	4.4149470345	0.371503384881	-4.04344364961
406	4.41350563077	2.11345238594	-2.30005324482
475	4.40135149859	0.013533643304	-4.38781785529
316	4.40124820952	1.6007950802	-2.80045312932
112	4.39505165594	0.90225899236	-3.49279266358
16	4.38669556628	0.691471144697	-3.69522442158
371	4.38258679051	0.200140219406	-4.18244657111
99	4.34128197585	1.28029571297	-3.06098626288
250	4.33771518331	1.06523088155	-3.27248430176
225	4.33025174098	2.09035068023	-2.23990106075
157	4.28763843722	1.11327882863	-3.17435960859
13	4.28304007077	0.528915163742	-3.75412490703
222	4.24866706707	2.86277128662	-1.38589578045
301	4.24801979783	1.10033181794	-3.14768797988
481	4.24390773192	1.92328875142	-2.3206189805
70	4.2340501997	0.416737221435	-3.81731297826
414	4.20534955218	0.82597767318	-3.379371879
74	4.18968918921	0.570840417665	-3.61884877155
136	4.16448810408	1.24434050929	-2.92014759479
215	4.16029448154	1.44315255547	-2.71714192608
88	4.15979883929	0.297297768236	-3.86250107106
65	4.15524006666	0.987977523013	-3.16726254365
5	4.13928003343	0.148276123077	-3.99100391036
30	4.12739397488	0.0703889929899	-4.05700498189
217	4.11115574315	0.472420122082	-3.63873562106
206	4.1046940068	1.06909120903	-3.03560279776
464	4.09782046769	0.319030933694	-3.778789534
178	4.06970556857	1.03431936263	-3.03538620594
314	4.06919766446	1.05595038544	-3.01324727903
312	4.01409783173	0.346634549653	-3.66746328208
412	4.01071736805	1.54708945628	-2.46362791176
347	3.99657837562	0.234696248667	-3.76188212696
478	3.97783295178	0.841219960161	-3.13661299162
57	3.96115976783	0.583084490623	-3.37807527721
456	3.95196400789	2.0220997882	-1.92986421969
444	3.95053728756	1.21937718101	-2.73116010655
313	3.95018390946	0.38962324488	-3.56056066458
108	3.94247991791	1.24152324844	-2.70095666948
410	3.94103855456	0.198836990373	-3.74220156419
162	3.94101672696	0.499980039533	-3.44103668743
182	3.93950287072	1.21464303001	-2.72485984071
483	3.91880224842	1.94900738451	-1.96979486391
193	3.91332831183	1.21476031711	-2.69856799472
419	3.91240677168	0.354533486029	-3.55787328565
257	3.86639938087	2.00079400288	-1.86560537799
305	3.8469446367	0.642030006914	-3.20491462978
455	3.82998455264	2.17684871492	-1.65313583772
9	3.82699325105	1.06206231929	-2.76493093176
154	3.80713571407	1.0153543729	-2.79178134118
192	3.78762481439	1.22232826362	-2.56529655078
363	3.76350489357	0.896531536908	-2.86697335666
238	3.75782253883	1.07954112772	-2.67828141112
183	3.72191412002	0.985841973059	-2.73607214696
198	3.71946676217	1.79005042125	-1.92941634093
264	3.71085735025	0.97961449311	-2.73124285714
302	3.71061043067	0.410807450025	-3.29980298064
329	3.70932528024	1.24738652508	-2.46193875517
437	3.70050103864	1.33311935138	-2.36738168727
496	3.69908564712	1.76406711638	-1.93501853074
144	3.68560934898	1.35356896967	-2.33204037931
123	3.68382933055	0.0551332364696	-3.62869609408
106	3.6789338042	0.880414840848	-2.79851896335
408	3.66548485181	0.602334523528	-3.06315032828
95	3.66108349996	0.33659265709	-3.32449084287
242	3.64747641819	0.762623647439	-2.88485277075
118	3.64050012937	0.0004023769115	-3.64009775246
36	3.63964932205	0.532259956863	-3.10738936519
354	3.63193683228	1.29375164754	-2.33818518474
194	3.60911570874	1.40237756442	-2.20673814432
388	3.60825000906	0.576165208776	-3.03208480028
219	3.5844826623	0.974619536998	-2.6098631253
160	3.56836760325	0.3914204732	-3.17694713005
58	3.55354278861	1.10715818697	-2.44638460164
411	3.54947972286	0.282877362006	-3.26660236085
29	3.54303447113	0.2031473453	-3.33988712583
386	3.5321376492	1.69472968189	-1.83740796731
284	3.51910356457	0.789846581023	-2.72925698354
404	3.50234009326	0.354174497336	-3.14816559593
31	3.49896663456	0.434664416462	-3.0643022181
492	3.49016245194	1.44163473765	-2.0485277143
400	3.48334481684	0.91920000156	-2.56414481528
372	3.4648590005	1.18490684951	-2.279952151
87	3.43816318572	1.27660509409	-2.16155809162
69	3.43676978128	0.366788451292	-3.06998132999
236	3.42611334295	1.71773801402	-1.70837532894
383	3.42447649019	1.0451300073	-2.37934648289
196	3.42002953175	0.766185506143	-2.65384402561
265	3.41533083184	1.52656623991	-1.88876459193
116	3.40778005254	1.41081602864	-1.9969640239
124	3.39613000601	0.479565694782	-2.91656431123
445	3.39456001358	0.363806287626	-3.03075372596
392	3.39452197615	0.346314281958	-3.04820769419
429	3.38643408658	0.751478732961	-2.63495535362
104	3.38581155481	0.350044756829	-3.03576679798
38	3.37477659792	0.250226484488	-3.12455011343
184	3.36995842935	0.39240391992	-2.97755450943
379	3.34569392707	2.12305857769	-1.22263534938
381	3.33782424861	1.00193638024	-2.33588786838
248	3.33772641728	0.238643379197	-3.09908303808
166	3.32623284847	1.13954974215	-2.18668310632
213	3.32169150596	0.0596329910771	-3.26205851488
71	3.3199011036	0.43287348727	-2.88702761633
331	3.31714900504	0.665277351223	-2.65187165382
133	3.31468806119	1.96941241684	-1.34527564436
484	3.30914615246	0.782772053508	-2.52637409895
286	3.30392310666	0.918818639397	-2.38510446726
340	3.29800509612	1.44981767022	-1.84818742589
168	3.28485970848	0.690298053939	-2.59456165454
47	3.27514800755	0.629813234754	-2.6453347728
380	3.2659589806	0.40573370721	-2.86022527339
66	3.24701584816	0.462553905598	-2.78446194256
212	3.23352668964	0.913817446937	-2.3197092427
79	3.22225988439	0.784198854532	-2.43806102986
391	3.21803371851	1.43959127835	-1.77844244016
330	3.21003715045	0.084707977526	-3.12532917292
197	3.20014370625	1.77230426899	-1.42783943726
134	3.1927458031	0.253630739751	-2.93911506335
42	3.17500140876	0.144807579038	-3.03019382973
19	3.15922204986	0.221042075015	-2.93817997484
91	3.1589593648	0.582285561599	-2.5766738032
405	3.1548370918	0.0831610035157	-3.07167608828
78	3.14693463599	0.966015929242	-2.18091870675
172	3.1264763678	1.02337175073	-2.10310461708
337	3.09787072933	0.575313801258	-2.52255692807
216	3.09349467787	0.277004594185	-2.81649008368
439	3.08303392727	0.45552823214	-2.62750569513
153	3.08165829839	0.909786652536	-2.17187164586
200	3.02227643737	0.631724070515	-2.39055236686
185	2.99434956428	0.215187244489	-2.77916231979
156	2.99183086498	0.842276900159	-2.14955396482
169	2.99055896217	0.337401851138	-2.65315711103
210	2.98323363524	1.27426020914	-1.7089734261
304	2.97747134639	2.00807756265	-0.969393783736
268	2.97391700523	1.63626681218	-1.33765019305
72	2.96580024517	0.56631635521	-2.39948388996
244	2.94553612927	0.465991601262	-2.47954452801
11	2.89962137608	0.135468097893	-2.76415327818
285	2.87715043961	0.759766524274	-2.11738391533
259	2.84945032334	0.625166298059	-2.22428402529
240	2.84904943857	0.97850188668	-1.87054755189
40	2.84046138651	0.453130038633	-2.38733134788
494	2.83790277161	0.708223634525	-2.12967913709
306	2.83675676758	0.869781153204	-1.96697561438
493	2.83634251146	0.83721200563	-1.99913050583
324	2.8303221555	0.321212579868	-2.50910957563
351	2.82689622015	0.11480647378	-2.71208974637
307	2.81481035388	1.38316675604	-1.43164359784
159	2.80655756109	0.976263535353	-1.83029402573
336	2.7972081715	0.571670312632	-2.22553785887
167	2.79300243208	0.534027665143	-2.25897476693
328	2.7913616892	0.0	-2.7913616892
256	2.78690321147	0.764620619502	-2.02228259197
96	2.77976168719	0.594718470029	-2.18504321716
360	2.77542643975	0.776732534595	-1.99869390515
472	2.76755880015	0.91812469158	-1.84943410857
107	2.75575044778	0.455789016783	-2.29996143099
138	2.74811741143	0.329450827109	-2.41866658432
224	2.74596610428	0.352450330585	-2.3935157737
289	2.72580132237	0.50130950522	-2.22449181715
187	2.72372810116	0.744438444638	-1.97928965652
449	2.68221852181	0.395342187022	-2.28687633478
195	2.66314636388	1.0975554239	-1.56559093998
416	2.65927928103	1.13466077854	-1.52461850249
113	2.65808436587	0.667271117953	-1.99081324792
332	2.64715732229	0.646677997121	-2.00047932517
389	2.63929230451	0.800922176221	-1.83837012829
37	2.6386849692	0.81041626161	-1.82826870759
293	2.62112112784	0.276882057476	-2.34423907036
290	2.61010532868	0.739144003127	-1.87096132555
199	2.5925178637	0.731845975344	-1.86067188835
463	2.58429257926	0.577948919514	-2.00634365974
390	2.57337650454	0.577713875543	-1.995662629
170	2.5611388137	1.15257178479	-1.40856702891
35	2.55840766071	0.204986325439	-2.35342133527
407	2.5530566324	1.17602071778	-1.37703591462
425	2.54730174607	0.787469743269	-1.75983200281
476	2.54118116551	0.75764982389	-1.78353134162
348	2.54062700189	1.38875709067	-1.15186991122
142	2.53649801624	0.68647362156	-1.85002439468
204	2.534400318	0.860786100272	-1.67361421773
470	2.53295147843	0.680129255747	-1.85282222268
132	2.52481967809	0.988499345772	-1.53632033232
266	2.51526263527	0.532892979377	-1.98236965589
253	2.51004137846	0.422451490026	-2.08758988844
20	2.50174128487	0.244625180725	-2.25711610414
141	2.45567216363	1.18646819634	-1.26920396729
369	2.45503336929	0.171654026611	-2.28337934267
26	2.42997732499	0.108022709393	-2.3219546156
413	2.42982492044	0.53194149099	-1.89788342945
487	2.42791255402	0.680559466027	-1.74735308799
352	2.42077740883	0.890056819807	-1.53072058902
303	2.40325977099	0.237773181902	-2.16548658909
152	2.40217771283	0.385810016488	-2.01636769634
235	2.37786930928	0.480980694225	-1.89688861505
110	2.34862415551	0.799234550062	-1.54938960545
146	2.31323125493	1.08062759237	-1.23260366256
92	2.30279972417	0.706574391615	-1.59622533256
135	2.29890004017	0.176214061615	-2.12268597855
366	2.28178097119	0.306138454641	-1.97564251655
174	2.27034003055	0.392669277213	-1.87767075334
241	2.26442126504	0.765139727379	-1.49928153766
120	2.24603523052	0.376123532054	-1.86991169847
482	2.24489025672	0.466551465285	-1.77833879144
171	2.24464232581	0.281871994075	-1.96277033173
208	2.2382555713	0.956168905789	-1.28208666551
349	2.2329953497	0.587223883282	-1.64577146642
448	2.22495858254	0.600328103284	-1.62463047925
374	2.21452229097	0.687663786275	-1.5268585047
188	2.19816132133	0.821842737941	-1.37631858339
151	2.18990424649	0.174834916825	-2.01506932966
67	2.1801171352	0.152087401914	-2.02802973329
147	2.17775768531	0.200887507595	-1.97687017772
93	2.16073913558	0.857289078986	-1.3034500566
394	2.14394374853	0.749056572986	-1.39488717554
436	2.12390410146	0.622415279592	-1.50148882187
137	2.10939485845	0.299575442879	-1.80981941557
97	2.07506673361	0.680864651049	-1.39420208256
149	2.06601392875	1.21803956402	-0.847974364733
317	2.03963964485	0.759386429749	-1.2802532151
32	2.02877582111	0.609597368223	-1.41917845289
249	2.02202205276	0.176673169867	-1.84534888289
176	2.01627037796	0.510810867562	-1.50545951039
148	2.00920818983	0.454229868823	-1.554978321
228	1.98415982451	0.240879030899	-1.74328079361
271	1.98332210513	0.57119160984	-1.41213049529
468	1.95769433804	0.85257758713	-1.10511675091
8	1.94572691522	0.497969225168	-1.44775769005
140	1.91883426249	0.561026289616	-1.35780797287
143	1.91318463806	0.663276105189	-1.24990853287
220	1.90985931423	0.383629780001	-1.52622953423
223	1.90281850848	0.831575222698	-1.07124328579
357	1.90124728792	0.365037344843	-1.53620994308
115	1.89401465676	0.484703521624	-1.40931113513
145	1.88547486744	0.509587133068	-1.37588773437
177	1.85936440547	0.494116442037	-1.36524796344
175	1.85769940845	1.02623910657	-0.831460301875
263	1.84683930958	0.329160017786	-1.5176792918
344	1.84529510574	0.339269865354	-1.50602524039
458	1.84055101962	0.188247265212	-1.65230375441
230	1.83290673978	0.469295697141	-1.36361104264
258	1.8240181833	0.175062147506	-1.64895603579
207	1.81737186804	0.702316017987	-1.11505585005
75	1.7996764352	0.766486658484	-1.03318977671
218	1.79178102384	0.183931893357	-1.60784913049
298	1.78058357304	0.29242891223	-1.48815466081
229	1.77828238794	0.214650388094	-1.56363199985
393	1.77795066994	0.166525706556	-1.61142496338
339	1.77663997714	0.873783609941	-0.902856367203
343	1.7703301303	0.701866203387	-1.06846392692
227	1.76865738398	0.650688486428	-1.11796889756
277	1.76362261015	0.639745852371	-1.12387675777
203	1.76345035513	0.0567933475676	-1.70665700756
365	1.75479394956	0.514596995726	-1.24019695383
209	1.75389769932	0.414116354239	-1.33978134508
327	1.74406645737	1.18018710371	-0.563879353653
252	1.7319268437	0.761310874462	-0.97061596924
355	1.72989970117	0.282339295188	-1.44756040598
280	1.72401637882	0.946196991112	-0.777819387707
462	1.7020732037	0.345484805929	-1.35658839777
251	1.63945665814	0.101422484251	-1.53803417388
139	1.62130091016	0.269669994563	-1.35163091559
267	1.61943706179	0.916385060057	-0.703052001729
361	1.61535921299	0.367939993857	-1.24741921913
356	1.61415794371	0.0993632750479	-1.51479466866
325	1.57199822424	0.659821072423	-0.912177151817
226	1.55972986748	0.547081413528	-1.01264845395
443	1.54011401307	0.507426742998	-1.03268727007
279	1.53493035481	0.317121786168	-1.21780856865
282	1.52132093125	0.670534289249	-0.850786641996
180	1.51728527414	0.200790371778	-1.31649490236
179	1.50433368992	0.344149597876	-1.16018409204
291	1.48818266343	0.685538996629	-0.802643666802
94	1.48166118171	0.0	-1.48166118171
1	1.47141654089	0.294312273483	-1.1771042674
465	1.45863028445	0.143031065738	-1.31559921871
270	1.45742040372	0.461256995243	-0.996163408481
358	1.44612862044	0.641006487327	-0.805122133116
326	1.44121681166	0.648541986694	-0.792674824969
150	1.43936775195	0.375819664218	-1.06354808773
278	1.43005644565	0.204835034572	-1.22522141107
255	1.42041770073	0.535249373253	-0.885168327473
297	1.41381072382	0.639053995688	-0.774756728136
387	1.40721151542	0.558315524766	-0.848895990657
262	1.38839605728	0.245762137412	-1.14263391987
471	1.38706572475	0.228127321929	-1.15893840282
341	1.29111395612	0.488233510395	-0.802880445724
269	1.28093944267	0.188419254739	-1.09252018793
287	1.26463136855	0.440671856303	-0.823959512251
260	1.22101869719	0.420922183334	-0.800096513852
441	1.21516902884	0.687046783484	-0.528122245359
299	1.21269103065	0.304275841193	-0.908415189452
6	1.20780133161	0.544220886534	-0.663580445075
489	1.19009736201	0.709772158643	-0.480325203364
435	1.17755961934	0.45272757122	-0.724832048118
295	1.17474536591	0.117660427498	-1.05708493841
461	1.14236486844	0.898934105163	-0.243430763278
320	1.14138196372	0.148959290377	-0.99242267334
273	1.13339339709	0.193615054782	-0.939778342308
281	1.09347816623	0.227148931438	-0.86632923479
296	1.08553018332	0.812170792738	-0.273359390581
254	1.07588077753	0.755538920242	-0.320341857291
275	0.995776757191	0.166923613348	-0.828853143843
300	0.977329944752	0.246770885683	-0.730559059069
362	0.97414217789	0.374312016036	-0.599830161855
272	0.961661041435	0.402500578586	-0.559160462849
486	0.958578439608	0.155352690621	-0.803225748987
7	0.910648537082	0.208692232834	-0.701956304248
288	0.909117160947	0.321016076281	-0.588101084666
274	0.895218787928	0.306893874375	-0.588324913553
221	0.865712684478	0.572922624732	-0.292790059746
488	0.823537311969	0.385753472642	-0.437783839328
477	0.819666221293	0.451195359867	-0.368470861426
2	0.806339911921	0.228821690886	-0.577518221035
261	0.69739637218	0.366586006116	-0.330810366064
276	0.438057706953	0.42285046372	-0.0152072432335
490	0.429338005174	0.0852441606383	-0.344093844535
