# Supplementary material for: Deep mutational scanning identifies sites in influenza nucleoprotein that affect viral inhibition by MxA
Source: PLoS Pathog. 2017 Mar 27;13(3):e1006288. doi: 10.1371/journal.ppat.1006288 (PMC5383324; doi:10.1371/journal.ppat.1006288)
Supplement: S3 File — This text file contains the estimated differential selection on each mutation at each site in NP after averaging the measurements across replicates. (TXT) [file ppat.1006288.s013.txt]

site	wt	mut	diffsel
245	S	T	1.91305066095
232	T	Q	1.59711950488
214	K	T	1.55839695178
467	S	G	1.50387670498
102	R	A	1.35589141042
85	A	I	1.33173443165
438	S	N	1.24057679076
73	E	F	1.23806626081
399	Q	R	1.23381606521
233	A	P	1.22373801032
401	A	R	1.21995645685
222	M	Y	1.21797460169
164	C	N	1.18290070701
321	N	T	1.18254997581
165	S	A	1.17224425696
418	L	C	1.15202905639
402	S	K	1.12762522889
469	E	I	1.10255771516
431	G	F	1.09269673513
345	S	A	1.0849649109
421	D	H	1.05248063409
334	N	L	1.05157549399
54	G	N	1.04386438326
243	R	K	1.03413352044
376	S	C	1.02952171886
222	M	F	1.02810783459
233	A	T	1.02690836834
41	I	H	1.02148534054
133	L	I	1.00093694101
454	E	P	0.993305258101
399	Q	I	0.990183558113
65	R	N	0.987977523013
211	N	L	0.980157979212
44	C	T	0.953850898398
205	N	C	0.944183408004
450	G	F	0.938824357119
215	T	G	0.916752376158
257	I	S	0.91664877659
368	N	Q	0.900787427278
58	Q	N	0.900193629747
90	K	L	0.897285831057
430	T	H	0.896039673273
62	T	N	0.891698784045
491	D	A	0.889223742633
265	I	A	0.884727852378
304	F	M	0.876612746677
451	A	I	0.871775128556
430	T	M	0.869395101892
102	R	H	0.865872283554
396	T	P	0.864816918833
427	A	N	0.858047636797
359	S	G	0.857687578221
131	A	Q	0.852067239393
212	G	T	0.841556144096
453	P	S	0.840999032369
346	F	R	0.835508443787
368	N	T	0.822339416204
100	V	N	0.815679800377
421	D	R	0.811363472686
23	T	Q	0.809073206754
497	D	W	0.808812742301
233	A	H	0.806974003125
401	A	K	0.801838285003
163	M	C	0.790225310099
414	V	S	0.788965998897
442	A	W	0.787871961564
386	W	A	0.787498859581
398	Q	K	0.785047448438
210	E	D	0.785012662857
234	A	D	0.781546166928
198	K	F	0.781197636164
376	S	Y	0.781052547598
399	Q	K	0.776270544496
377	S	V	0.776243378354
197	I	G	0.771364443872
84	S	V	0.768001433817
481	M	R	0.765014956044
195	R	H	0.76468644582
427	A	I	0.76168563047
434	E	P	0.760364820161
311	Q	I	0.758304111239
41	I	T	0.757078103155
116	I	V	0.743151901361
173	P	V	0.740781895419
495	E	Y	0.740397429084
438	S	G	0.737033857536
41	I	L	0.735972248577
427	A	H	0.732176377019
111	Y	M	0.724208654267
164	C	A	0.720794935299
10	Y	Q	0.720221113786
208	R	L	0.717433329469
422	K	T	0.714252104116
250	N	A	0.7085763551
106	R	L	0.708031428233
164	C	V	0.70437860859
391	R	A	0.70347210953
333	C	A	0.698013127422
41	I	E	0.691984265316
453	P	N	0.685028585505
211	N	V	0.68187697415
108	L	M	0.679835834594
236	R	N	0.677914327116
429	F	Y	0.673457720998
149	Q	W	0.67007727657
33	I	G	0.669555594357
144	N	Q	0.668002729689
56	L	S	0.664966983488
191	M	C	0.662755562375
22	A	K	0.656717275426
364	Q	S	0.650920357692
73	E	H	0.649403689627
456	M	R	0.648536380943
375	E	H	0.646744595721
131	A	K	0.643970070726
232	T	H	0.642784974149
117	R	I	0.642409844936
183	V	S	0.639349617341
455	E	L	0.639346975464
455	E	C	0.639003126747
55	R	S	0.635358490129
497	D	S	0.63184422546
121	R	K	0.630823712469
52	Y	I	0.630364070458
84	S	P	0.629171967036
423	P	K	0.62855235201
111	Y	Q	0.628400234331
406	I	K	0.620195364172
492	N	K	0.616480451063
238	M	G	0.609328156595
478	S	V	0.605540256953
406	I	Q	0.601585709112
340	D	L	0.599504897011
483	N	H	0.593635530864
211	N	T	0.593144623451
415	Q	Y	0.59098268896
417	N	P	0.590982305989
225	I	L	0.590559777481
163	M	F	0.587621299763
93	G	T	0.586601861447
173	P	C	0.582937923466
359	S	Q	0.581088878187
485	G	N	0.580757713869
359	S	K	0.579908796319
342	R	D	0.57929851801
73	E	L	0.57591206742
98	K	D	0.574061940788
440	M	A	0.572319940398
182	A	W	0.570947894734
308	Q	S	0.570885100696
318	P	W	0.566748111485
424	T	Q	0.563521391794
191	M	R	0.5635182246
440	M	S	0.563239961577
319	N	F	0.561742323568
306	L	I	0.561065753715
485	G	H	0.56033578651
498	N	A	0.56022979334
484	E	L	0.558577564464
440	M	Y	0.557729871875
354	P	G	0.556505739216
316	I	G	0.554912214473
402	S	M	0.554323721511
198	K	S	0.553212541654
421	D	V	0.552407011038
467	S	I	0.550330526965
99	R	V	0.549912652079
386	W	F	0.549201307142
237	A	S	0.54869325872
459	Q	R	0.54811575802
415	Q	R	0.5468819169
314	S	C	0.543724536295
84	S	A	0.54326686492
193	L	I	0.542350968477
109	V	M	0.541386387934
376	S	D	0.539582319042
427	A	L	0.539107332135
243	R	F	0.537724871472
110	L	T	0.536704147746
318	P	C	0.534670298869
373	A	K	0.533934465626
454	E	D	0.527731159565
257	I	H	0.526908194826
265	I	V	0.524191481472
3	S	V	0.524175227017
234	A	P	0.523500253413
46	E	P	0.523326368389
447	M	A	0.519733078363
21	N	V	0.518838253613
497	D	T	0.517146611927
454	E	L	0.516533685041
240	D	N	0.516218061251
311	Q	L	0.514668058115
383	S	C	0.512108034479
140	H	Q	0.512101790176
398	Q	V	0.51193153486
87	K	E	0.511875403723
136	M	G	0.511712866947
111	Y	L	0.511454694478
316	I	A	0.511259330773
211	N	Q	0.510751222076
194	I	V	0.5098850352
73	E	Q	0.509696155562
237	A	L	0.504877039978
81	E	W	0.504725653918
329	V	P	0.501315435094
456	M	C	0.501273321605
496	Y	W	0.501047684383
232	T	A	0.500807119081
339	E	D	0.500420748183
236	R	K	0.499258842854
100	V	P	0.497304803336
423	P	R	0.493913110185
364	Q	I	0.493865359441
452	K	G	0.49211248968
170	S	C	0.488409608594
268	G	W	0.486942285303
470	R	K	0.48608428172
343	V	I	0.485221294809
90	K	G	0.483046678579
348	R	K	0.481115689093
421	D	Q	0.480765295856
242	V	C	0.4800342703
294	E	Q	0.47868644428
446	R	E	0.478431967961
153	A	R	0.477473996984
219	Y	D	0.477198590313
319	N	H	0.4770115533
165	S	M	0.475530567373
236	R	D	0.475421653537
207	W	Y	0.475229386559
85	A	H	0.474497645022
25	I	D	0.474232373094
407	S	A	0.473146338669
271	A	V	0.469962743525
111	Y	H	0.469427267959
61	L	V	0.468049918311
427	A	G	0.466399963863
102	R	L	0.465243014911
111	Y	A	0.464365218326
432	N	F	0.460705268109
321	N	Y	0.459969420862
268	G	V	0.459511115792
354	P	A	0.458133540677
133	L	K	0.457916546356
166	L	A	0.457868276567
9	S	N	0.456196999059
119	I	Q	0.455586581822
455	E	R	0.453369635846
406	I	S	0.452830027266
474	P	C	0.451424537885
132	G	N	0.450808018916
159	M	L	0.450464156473
243	R	N	0.449664262226
161	P	A	0.447948710893
105	M	K	0.445246915909
63	I	G	0.444782890864
379	L	M	0.44317767172
335	S	P	0.442374375281
497	D	I	0.441761079086
244	E	N	0.440967988796
438	S	L	0.440526529223
425	I	L	0.435293600202
111	Y	I	0.43427877291
161	P	S	0.433531053555
447	M	F	0.432925202333
376	S	V	0.432264324109
267	R	G	0.431879323273
444	I	N	0.429336271897
108	L	F	0.428982627483
117	R	G	0.428196958943
479	F	A	0.427604309362
479	F	P	0.427123318699
483	N	I	0.42640507251
453	P	C	0.425319976716
379	L	R	0.420786696288
268	G	S	0.419589785314
346	F	D	0.418184556374
240	D	Q	0.418021378682
377	S	G	0.417433905332
394	G	H	0.416036439258
492	N	Q	0.415798582612
255	D	N	0.41464253518
415	Q	V	0.413671474983
8	R	W	0.413667716114
10	Y	W	0.41306088809
377	S	A	0.412882625311
409	Q	W	0.412099416171
225	I	M	0.412045980053
348	R	H	0.411610180036
424	T	I	0.410741719364
333	C	R	0.408973347029
223	C	T	0.408489559661
454	E	A	0.407900124405
482	S	N	0.406476406394
68	L	H	0.405993917059
301	I	A	0.405797788309
489	F	V	0.404036412502
317	R	G	0.403709608947
225	I	C	0.402122428475
307	L	C	0.401531394185
178	A	M	0.401337804809
398	Q	A	0.400823400594
332	A	T	0.399507846324
53	E	D	0.399317299104
398	Q	H	0.398628262566
197	I	L	0.397974845102
390	T	V	0.396851778792
172	L	M	0.39317502439
412	F	G	0.391892955649
454	E	G	0.391638763757
451	A	H	0.390211383263
77	K	S	0.389028454298
346	F	I	0.387956888035
210	E	A	0.387944156237
159	M	V	0.3876793203
282	G	V	0.387563070481
423	P	N	0.38735610882
211	N	I	0.387212471058
186	V	G	0.386517650478
190	V	G	0.386490353475
446	R	K	0.384626676707
155	V	N	0.383558083111
440	M	C	0.381641522368
257	I	Y	0.377936912422
481	M	Q	0.377033269831
201	I	V	0.376616293986
311	Q	V	0.376186812288
68	L	V	0.375990032297
360	T	P	0.375905156927
192	E	Q	0.374896697954
90	K	R	0.374875152518
454	E	K	0.374567857456
340	D	V	0.372428155607
476	V	M	0.372067390647
127	D	H	0.371536766727
365	I	F	0.370693444435
451	A	R	0.370208463183
54	G	S	0.368747627565
444	I	M	0.3686812637
78	Y	F	0.367815447584
498	N	E	0.36662067549
427	A	T	0.366066006592
383	S	H	0.3644740567
103	K	V	0.363364777917
304	F	T	0.36294386131
480	D	K	0.362905547958
202	N	I	0.36136253482
437	T	E	0.360205551203
191	M	T	0.35994680719
192	E	V	0.359865097956
114	E	D	0.359725322248
102	R	S	0.356654941902
82	H	K	0.355634213917
92	T	I	0.355073020021
181	A	P	0.354958029575
364	Q	N	0.3548526128
234	A	G	0.354792484382
75	R	G	0.354329756096
494	E	G	0.35379887131
327	Q	R	0.353286706525
10	Y	S	0.352818911978
419	P	G	0.352612542164
167	M	W	0.351110177022
146	T	P	0.349604727302
472	A	V	0.349473323636
441	R	A	0.349076146773
297	S	N	0.348312786248
141	S	M	0.347359953756
432	N	S	0.346312002931
59	N	H	0.345289583306
372	D	Q	0.344105444293
448	M	L	0.343674214553
493	A	H	0.343524711881
407	S	Q	0.342509311013
259	L	R	0.341865550724
113	K	Q	0.340870704724
87	K	M	0.340587313444
61	L	A	0.339760911741
483	N	K	0.339597928257
368	N	E	0.339022691197
102	R	G	0.338968675046
363	V	Y	0.338328090292
468	D	A	0.338070478271
396	T	A	0.337942065412
426	M	T	0.337331183623
381	L	R	0.336886557357
84	S	L	0.335860109934
412	F	E	0.335639754327
372	D	C	0.332156118154
304	F	S	0.331935217774
126	G	L	0.331229497581
131	A	S	0.331077122997
22	A	T	0.330792571731
311	Q	P	0.330477521269
333	C	N	0.330002720031
447	M	V	0.329690513837
226	L	F	0.329688837363
374	M	P	0.328202640195
252	E	G	0.327708734708
112	D	C	0.327322415266
280	V	I	0.325734237157
254	E	G	0.325329453653
234	A	V	0.324835042945
286	A	Q	0.324657317606
301	I	M	0.322559078232
497	D	G	0.321639403823
421	D	C	0.321380535054
384	R	G	0.320323893026
285	V	H	0.320320625117
46	E	M	0.32030807813
237	A	N	0.319924896679
372	D	L	0.319204994682
426	M	I	0.318396000036
9	S	A	0.317751134575
84	S	E	0.317674567613
280	V	E	0.31764254405
416	R	S	0.317567895744
315	L	C	0.317479107093
175	R	W	0.317005626304
132	G	S	0.316977899556
418	L	P	0.31679920549
307	L	F	0.316570411119
329	V	S	0.315411992546
498	N	R	0.315241609408
403	A	M	0.31455268425
96	I	T	0.314222781304
399	Q	G	0.313817394725
472	A	T	0.313284876738
302	D	R	0.313217511879
438	S	H	0.313134870457
156	R	P	0.310600535244
127	D	S	0.309751057357
102	R	N	0.309557450765
90	K	T	0.309205654812
22	A	W	0.308883500095
496	Y	L	0.308446382926
13	M	K	0.308360642582
52	Y	A	0.307387365419
175	R	P	0.306928282852
117	R	K	0.305449614208
326	S	G	0.305128637141
370	N	H	0.304809863554
104	W	Q	0.304695461559
362	G	E	0.304637938681
440	M	V	0.303872247393
497	D	L	0.301969826717
327	Q	S	0.301016102744
432	N	G	0.300782158955
496	Y	R	0.299905710317
87	K	Y	0.299686898557
421	D	K	0.298900328399
44	C	I	0.298687733539
34	D	T	0.298658995625
10	Y	K	0.298525335062
223	C	Y	0.29843639931
420	F	M	0.296020804342
391	R	N	0.295880829065
200	G	P	0.295874384296
428	A	S	0.295825105613
420	F	I	0.295535282877
286	A	T	0.295295392788
377	S	W	0.294916644917
400	R	L	0.294471515122
317	R	A	0.294423640194
73	E	I	0.294331024218
491	D	M	0.292601546242
305	K	I	0.292473445432
336	A	L	0.291821746871
370	N	V	0.28911952716
74	R	K	0.287918401564
368	N	Y	0.28775484609
412	F	L	0.286099140894
352	V	Y	0.286086789899
79	L	Y	0.285665423023
325	K	E	0.285648764183
193	L	G	0.285137692193
168	Q	A	0.284755498312
379	L	C	0.284067213118
24	E	S	0.283839734916
202	N	D	0.283750726052
406	I	R	0.282376465804
461	R	P	0.282064810994
352	V	I	0.281910209498
443	E	D	0.281718466261
116	I	F	0.281545211874
163	M	Y	0.280945453879
421	D	L	0.280746422918
454	E	V	0.280329397589
416	R	T	0.280273192302
399	Q	F	0.279684034556
50	S	F	0.277638292727
357	K	E	0.277489752039
468	D	V	0.277341067499
479	F	L	0.277077292372
451	A	M	0.276629569964
112	D	T	0.276517042059
78	Y	D	0.276428382526
437	T	D	0.276237094119
227	K	N	0.27593990128
156	R	C	0.275881548609
232	T	N	0.275756964434
266	L	F	0.27533819325
192	E	G	0.273153147579
479	F	K	0.273000967534
388	I	M	0.272031443524
380	E	D	0.272011808715
337	A	T	0.271845574706
37	G	E	0.271461398751
389	R	G	0.271290909977
211	N	S	0.271131576851
142	N	Y	0.271095427898
154	L	H	0.271036462481
188	T	E	0.271031948302
412	F	M	0.270444815643
57	I	F	0.27043970936
306	L	V	0.270344003002
384	R	K	0.269348864538
408	V	E	0.268983581792
162	R	I	0.268915901159
152	R	G	0.268629267621
291	F	S	0.26862776943
154	L	I	0.268370531358
204	R	W	0.268306349959
102	R	Q	0.268275535531
483	N	D	0.268275238664
188	T	P	0.267904054078
264	L	F	0.266839205991
177	G	S	0.266651929202
381	L	I	0.266330644226
194	I	W	0.266290324003
434	E	V	0.266181353749
385	Y	I	0.265706418735
331	M	S	0.265235703085
264	L	H	0.265124363038
43	M	R	0.264218221306
325	K	T	0.263707887108
492	N	Y	0.263447150839
497	D	M	0.263388478468
498	N	K	0.263322273458
412	F	V	0.262673066199
144	N	V	0.262520758454
493	A	V	0.2622386282
352	V	P	0.261661251307
145	D	N	0.261148012075
382	R	D	0.260766836091
196	M	R	0.260334733609
402	S	R	0.260301175693
477	P	R	0.260273816149
227	K	V	0.25971139677
55	R	M	0.259080899445
487	Y	C	0.258319342114
172	L	T	0.257134524277
178	A	R	0.257120086018
241	Q	R	0.256599023529
487	Y	H	0.256520994926
290	D	T	0.255435336005
321	N	S	0.255234621539
214	K	H	0.253922737558
437	T	I	0.252643023558
125	N	W	0.252604007399
417	N	V	0.252482864875
119	I	F	0.252081786354
333	C	W	0.251651839076
261	R	W	0.251229863894
47	L	T	0.250768651245
172	L	S	0.250701903896
136	M	R	0.250645648466
366	A	V	0.248747512746
230	F	Q	0.248514492861
307	L	Y	0.248409412115
148	Y	C	0.248038710938
102	R	C	0.24781870255
57	I	L	0.246442024689
428	A	T	0.246365814981
115	E	S	0.246345294219
21	N	T	0.245689625511
288	G	A	0.245024790753
340	D	E	0.244990657988
466	L	S	0.244648414719
348	R	G	0.24462839511
97	Y	S	0.244329331104
438	S	A	0.244042574723
54	G	R	0.243754033701
400	R	G	0.243558947637
111	Y	T	0.243426882929
338	F	I	0.242960278984
439	D	S	0.241886847009
225	I	T	0.241510602703
32	M	V	0.241130590493
256	L	F	0.240622238168
382	R	G	0.240427472975
238	M	Q	0.239713272372
66	M	V	0.239227772695
141	S	C	0.239068715038
138	I	H	0.238784286855
384	R	I	0.238678708162
182	A	V	0.238624471114
44	C	S	0.238566893163
241	Q	E	0.237645090217
415	Q	S	0.237195022904
456	M	V	0.236559566305
345	S	E	0.236259857106
459	Q	E	0.235836729715
81	E	G	0.235440940643
277	P	L	0.235377943729
388	I	V	0.2352769043
363	V	A	0.235060604249
335	S	F	0.234692235029
107	E	V	0.233979718142
103	K	T	0.232698368218
408	V	A	0.232252957712
225	I	G	0.232095912366
199	R	Y	0.232052882798
360	T	L	0.231915813869
133	L	C	0.231623552934
336	A	V	0.231438694742
256	L	M	0.231062751865
488	F	I	0.230821711877
266	L	S	0.230271079787
6	T	S	0.230009838238
91	K	Q	0.229792929305
461	R	W	0.229208939252
454	E	Y	0.229052670677
206	F	M	0.228900057861
407	S	Y	0.228705200747
270	V	G	0.227844687577
231	Q	E	0.227409149753
496	Y	H	0.22722213295
100	V	A	0.227214293653
314	S	L	0.226935912307
431	G	H	0.226381080666
462	G	L	0.226212085971
69	S	T	0.226010546171
157	T	G	0.225842877107
149	Q	V	0.225671385656
157	T	S	0.224325546912
481	M	S	0.224095339371
489	F	I	0.223789832376
66	M	N	0.223326132903
126	G	I	0.223287700619
379	L	Y	0.222017016502
62	T	A	0.221777846653
444	I	L	0.221593780124
102	R	Y	0.221559224639
73	E	W	0.220750364383
47	L	H	0.220598279573
454	E	S	0.220489217345
389	R	K	0.220368961332
421	D	M	0.220068190324
128	D	N	0.220015434941
160	D	P	0.219413043167
267	R	S	0.219151703684
481	M	T	0.219124158878
379	L	T	0.218886766619
415	Q	A	0.218885734957
100	V	E	0.218880775428
327	Q	A	0.218584869667
98	K	E	0.218126910647
334	N	S	0.21781879742
319	N	G	0.217676380264
183	V	A	0.217641455268
252	E	V	0.21697776335
78	Y	H	0.216868601699
198	K	L	0.216859151107
349	G	T	0.216743954026
252	E	A	0.216624376404
394	G	Y	0.215628284165
446	R	D	0.21542943429
284	A	C	0.215366948872
285	V	I	0.215207827549
451	A	C	0.214624070213
173	P	Q	0.214608539222
421	D	I	0.214081651885
157	T	V	0.213886368126
282	G	A	0.21338572795
284	A	G	0.213371342282
305	K	Q	0.21306594533
77	K	I	0.212059137374
430	T	E	0.211906729779
144	N	Y	0.211343727363
314	S	P	0.210461979032
396	T	R	0.21043637838
296	Y	S	0.210427033491
264	L	G	0.210211002412
157	T	D	0.209845072648
14	E	N	0.209360266577
368	N	S	0.209356782836
438	S	F	0.208588089761
168	Q	T	0.208269991489
402	S	F	0.208084516391
363	V	T	0.20689558937
77	K	Q	0.206768381919
146	T	A	0.206690516202
329	V	Q	0.206305285514
75	R	W	0.205649407834
70	A	I	0.205596794965
401	A	G	0.205539759387
377	S	N	0.204891573591
201	I	E	0.204678773081
397	N	W	0.204475372966
202	N	E	0.20440433345
400	R	M	0.204077531483
155	V	L	0.204053405376
250	N	I	0.204028145773
358	L	H	0.20386058213
391	R	G	0.203795759344
196	M	N	0.203760363601
33	I	V	0.203626338044
206	F	I	0.203082631638
401	A	T	0.202674328648
166	L	G	0.202399588744
497	D	V	0.202004377732
291	F	L	0.201664446606
45	T	L	0.20142161407
204	R	G	0.201080824389
192	E	W	0.200327078647
16	D	V	0.199915894868
34	D	R	0.199669094602
254	E	V	0.199654112736
145	D	A	0.199634464516
378	T	E	0.19904339036
187	G	I	0.198915414585
410	P	L	0.198836990373
331	M	C	0.19807461607
98	K	Y	0.197559677082
139	W	P	0.196926677287
204	R	I	0.196722297664
260	A	E	0.196674764718
31	K	H	0.196657418683
368	N	L	0.196248645367
329	V	K	0.19616087076
324	H	Y	0.195170734806
214	K	E	0.194968695688
154	L	V	0.194590736267
158	G	N	0.194544260111
91	K	T	0.19444949971
120	W	R	0.194327203402
273	K	I	0.193615054782
437	T	A	0.193480308617
59	N	Y	0.193329000487
79	L	Q	0.193181564449
9	S	Q	0.191927428222
59	N	F	0.190923093799
402	S	P	0.190871860531
146	T	S	0.190765293016
322	P	V	0.19021216418
289	Y	N	0.189572689288
283	P	Y	0.188508733568
461	R	Q	0.188383136253
197	I	N	0.188307557592
416	R	K	0.188258213194
466	L	F	0.188232276187
62	T	S	0.18751359079
157	T	I	0.187170980812
197	I	T	0.187068389753
294	E	D	0.18703700359
426	M	S	0.186963382546
206	F	V	0.185664117775
280	V	L	0.185480635981
214	K	Q	0.185198542427
463	V	S	0.184876573776
467	S	M	0.18436715195
64	E	G	0.184227263504
222	M	T	0.184224888301
279	C	R	0.183816491186
102	R	K	0.183269460143
248	P	R	0.183114143142
349	G	E	0.182091279048
36	I	F	0.181916773316
119	I	K	0.181860189946
74	R	L	0.18148227933
1	M	L	0.181410638766
479	F	T	0.181343428885
445	I	L	0.18122476719
315	L	V	0.180975858202
367	S	L	0.180719579882
389	R	W	0.180375177983
290	D	Y	0.17992873865
16	D	A	0.179907639168
230	F	P	0.179762730986
338	F	N	0.179455647872
163	M	N	0.178851401672
105	M	S	0.178394346956
39	F	V	0.178318708389
321	N	D	0.177795045344
239	M	E	0.177773150661
44	C	M	0.177549364956
387	A	V	0.177200925379
303	P	L	0.176760513549
135	H	L	0.176214061615
277	P	A	0.176087645398
481	M	F	0.175857863878
450	G	K	0.175414652134
355	R	W	0.175405008275
235	Q	P	0.175164465645
258	F	C	0.175062147506
322	P	N	0.174992419408
176	S	D	0.174961421275
165	S	F	0.174445048414
163	M	H	0.174382036911
219	Y	F	0.17435668034
2	A	G	0.174295337821
190	V	I	0.174238779141
403	A	N	0.173774519056
313	Y	C	0.173651522331
99	R	H	0.1734739138
53	E	G	0.173272269316
211	N	P	0.17325766865
471	A	V	0.173051268453
254	E	D	0.173003687114
221	R	T	0.172958321785
358	L	V	0.172765776692
215	T	V	0.172692495927
88	D	E	0.172328388437
184	K	N	0.172155006002
435	G	F	0.172107625484
379	L	Q	0.172048650555
103	K	E	0.171952191077
164	C	Q	0.171907795185
175	R	H	0.171886024267
312	V	R	0.171885586999
31	K	C	0.171874459915
476	V	E	0.171856349777
170	S	H	0.17176774196
99	R	A	0.171664067403
122	Q	H	0.171179223124
426	M	V	0.170938063347
284	A	T	0.170907825233
117	R	W	0.170789840571
169	G	H	0.170516517207
71	F	S	0.170443218907
385	Y	N	0.170181368664
297	S	V	0.170117315322
257	I	T	0.169821272285
323	A	D	0.169520970835
349	G	A	0.16916687173
95	P	N	0.169142240827
281	Y	C	0.169005462868
150	R	N	0.168745485238
464	F	R	0.168543851055
232	T	I	0.168424744962
497	D	R	0.168339427968
371	M	V	0.168066737413
437	T	N	0.167705922266
177	G	A	0.167674673404
195	R	K	0.167455800278
32	M	G	0.167409792762
494	E	Y	0.167340064529
121	R	H	0.167328850221
270	V	L	0.166594576179
41	I	F	0.166456320957
134	T	A	0.166424202402
350	T	S	0.166404834388
206	F	C	0.166143535598
46	E	Y	0.166082907732
219	Y	V	0.165334054308
37	G	Q	0.165270833516
37	G	F	0.165270833516
37	G	P	0.165270833516
40	Y	V	0.165223088684
392	S	R	0.165064523243
214	K	Y	0.164522907506
436	R	G	0.164210101492
146	T	E	0.164143190145
399	Q	W	0.164125569926
436	R	L	0.164080779764
399	Q	V	0.164000581152
39	F	I	0.16387277273
296	Y	N	0.163712633518
353	S	H	0.163603313506
121	R	P	0.163408610638
287	S	N	0.162994064217
381	L	P	0.162574881154
379	L	H	0.162512891845
141	S	P	0.162151616808
221	R	K	0.161784282325
136	M	K	0.161315461735
216	R	G	0.160768619276
361	R	P	0.160237977685
176	S	P	0.160120567162
272	H	P	0.159730859846
293	K	H	0.159506099986
215	T	F	0.159226240796
299	V	F	0.159081450328
386	W	R	0.159038067415
35	G	H	0.158882060555
36	I	V	0.158863189457
396	T	V	0.158690150299
310	S	K	0.158294866774
237	A	W	0.158175396211
321	N	C	0.158046722823
226	L	R	0.157818840617
96	I	M	0.157765186885
219	Y	S	0.157730212037
319	N	Y	0.157711636248
92	T	F	0.157570348934
289	Y	I	0.157373714242
322	P	A	0.157333208036
411	A	V	0.157331152975
170	S	D	0.157215521911
287	S	G	0.157203925359
160	D	F	0.157190742616
308	Q	R	0.157014292389
322	P	L	0.156968917718
143	L	N	0.15682393172
143	L	E	0.15682393172
456	M	A	0.156780820182
264	L	N	0.156615519222
296	Y	H	0.15623226066
326	S	C	0.156172069287
316	I	T	0.155998412303
234	A	T	0.155935702521
113	K	T	0.155866525714
143	L	V	0.155617014271
72	D	N	0.155556875934
318	P	L	0.155337625624
395	N	S	0.15520568045
358	L	T	0.154908110949
187	G	E	0.154442477708
428	A	D	0.154441474653
289	Y	M	0.15436310169
52	Y	S	0.154102530194
286	A	V	0.15392281524
422	K	R	0.153860593477
253	I	T	0.153341313569
468	D	T	0.153292853651
137	M	K	0.153232055454
209	G	D	0.153057166121
7	K	Q	0.152862944173
112	D	G	0.151566216442
256	L	D	0.151401712452
186	V	S	0.151356555457
154	L	F	0.15128111776
105	M	V	0.151275514573
249	G	E	0.1512510491
496	Y	N	0.150881303301
361	R	K	0.150283270123
217	S	P	0.150248647429
427	A	S	0.150182293903
40	Y	C	0.149974105218
298	L	C	0.149955609853
332	A	D	0.149897061481
220	E	K	0.149497378274
187	G	K	0.14924239383
316	I	H	0.149158734558
370	N	Y	0.148980865952
455	E	N	0.1488708254
382	R	I	0.148656957361
221	R	G	0.147578818218
398	Q	R	0.147228974119
290	D	G	0.146973083312
391	R	E	0.146503468168
70	A	T	0.146493405495
25	I	H	0.146329966588
450	G	V	0.14565846292
179	A	T	0.145384241912
367	S	P	0.14505890551
456	M	W	0.144891134521
393	G	E	0.144814857426
99	R	N	0.144384305986
398	Q	T	0.14429789049
149	Q	P	0.144168516664
116	I	C	0.144138058249
127	D	Y	0.144025294107
364	Q	F	0.143701140083
415	Q	W	0.143393936476
99	R	K	0.142814458445
323	A	K	0.142623827991
337	A	V	0.142575105146
198	K	T	0.141154234654
433	T	F	0.141088287502
181	A	E	0.140956124396
69	S	P	0.140777905121
435	G	A	0.140525227152
316	I	F	0.140443635536
485	G	Y	0.140372259069
368	N	I	0.140155120019
186	V	R	0.140103563479
274	S	P	0.139793210705
399	Q	E	0.139597188469
488	F	C	0.139514627992
153	A	V	0.139291970432
301	I	T	0.139108694317
184	K	I	0.13899192934
225	I	F	0.138709244023
341	L	R	0.138440491515
220	E	V	0.13840528122
41	I	N	0.138293943223
304	F	P	0.138212299497
80	E	W	0.138101272819
90	K	Y	0.138026915206
6	T	A	0.1379493929
340	D	S	0.137807756046
92	T	S	0.137518322131
467	S	L	0.137459294008
374	M	C	0.137407906809
142	N	H	0.137385788377
438	S	C	0.136794597547
312	V	H	0.136327596847
319	N	P	0.13604068371
194	I	R	0.13586790318
385	Y	F	0.135736465675
395	N	W	0.135680361869
308	Q	N	0.135672519281
433	T	H	0.135536598613
243	R	C	0.135494793004
268	G	A	0.135461132784
124	N	D	0.135196440553
60	S	G	0.13476724438
38	R	G	0.134760215888
348	R	S	0.134424107034
185	G	C	0.134345564224
445	I	M	0.134315465611
269	S	T	0.134182503776
318	P	G	0.134148610005
115	E	V	0.133810000302
380	E	V	0.133721898495
171	T	Q	0.133711633186
259	L	G	0.133614665913
174	R	I	0.133553728103
310	S	T	0.132435370142
477	P	S	0.132414256954
182	A	H	0.132392284569
416	R	G	0.132210965806
425	I	K	0.132093905388
109	V	L	0.131825045694
478	S	P	0.13168440898
421	D	G	0.131623673549
162	R	S	0.131441900317
242	V	E	0.131203828926
326	S	T	0.130722199668
327	Q	P	0.130597304302
49	L	H	0.130387449536
339	E	K	0.130384676179
154	L	P	0.130075525029
368	N	V	0.129813118485
276	L	Q	0.129701929556
253	I	V	0.129610112491
71	F	Q	0.129491201299
183	V	E	0.12885090045
28	S	R	0.12880340419
321	N	K	0.12819261748
235	Q	H	0.128164960287
400	R	W	0.127956133282
77	K	T	0.127812593119
480	D	P	0.127687214078
425	I	C	0.127378610121
313	Y	T	0.127207528352
369	E	V	0.126974393309
463	V	A	0.126925998078
494	E	H	0.126877192387
397	N	D	0.12647253358
315	L	Y	0.126237927473
110	L	P	0.126064437225
406	I	T	0.125906067522
491	D	N	0.125396550281
170	S	L	0.125363971206
19	R	C	0.125258440149
423	P	G	0.124994252327
194	I	A	0.124965364724
136	M	L	0.124790594331
268	G	E	0.124620534235
116	I	M	0.12458531126
14	E	Q	0.124392966
484	E	P	0.124215685189
97	Y	F	0.124188045353
392	S	C	0.124156783629
49	L	D	0.124138567645
260	A	T	0.123779367047
370	N	I	0.123574402508
385	Y	T	0.123299387913
21	N	P	0.12328431939
474	P	V	0.122909139892
96	I	R	0.12273050184
417	N	H	0.122697198286
409	Q	M	0.122381845606
172	L	H	0.122360298163
228	G	S	0.122228987468
483	N	Y	0.121727234791
16	D	G	0.121658553775
83	P	Y	0.121339809321
147	T	I	0.121190875196
285	V	N	0.120956523261
439	D	G	0.120927604089
274	S	A	0.120906538352
413	S	H	0.120871712989
235	Q	R	0.120870026596
384	R	Q	0.12056031079
287	S	C	0.120473866727
474	P	L	0.120324572917
120	W	L	0.120285602668
381	L	T	0.120046732016
224	N	I	0.119998043921
102	R	P	0.119770741628
267	R	Q	0.119702070161
396	T	E	0.119621120228
95	P	L	0.119533491158
132	G	A	0.119299797523
353	S	I	0.119276493621
427	A	M	0.11917727289
435	G	I	0.119170590458
449	E	Q	0.118940114409
170	S	M	0.118937949079
166	L	N	0.118778843501
178	A	W	0.118746404141
103	K	I	0.118742698072
194	I	Y	0.118634975238
331	M	K	0.118610115766
107	E	R	0.11832154915
401	A	Y	0.118189247295
16	D	N	0.117933914461
199	R	A	0.11789810708
344	L	P	0.117724369805
241	Q	P	0.117466931291
141	S	I	0.117451289063
130	T	K	0.117378605069
265	I	K	0.117228186053
148	Y	R	0.117217422754
384	R	W	0.117208167681
152	R	E	0.117180748867
103	K	W	0.117137518172
143	L	D	0.117129527287
338	F	M	0.11700332975
169	G	A	0.116894268354
335	S	D	0.116714196569
174	R	W	0.116645061408
348	R	Y	0.116541615485
155	V	C	0.116496772227
342	R	K	0.116465600159
346	F	P	0.116371127242
417	N	W	0.116112593446
476	V	S	0.116092502318
72	D	C	0.116039864508
79	L	E	0.116035532536
206	F	D	0.116027938073
77	K	F	0.115943510225
125	N	C	0.115900681525
280	V	G	0.115738670289
304	F	I	0.115587875408
404	G	I	0.115263815451
338	F	L	0.115246197014
307	L	Q	0.11514145302
215	T	A	0.114975056495
351	K	R	0.11480647378
29	V	N	0.114649975188
54	G	E	0.114257104859
372	D	P	0.113665525407
85	A	Y	0.113574724758
15	T	I	0.113525621085
222	M	K	0.113308559281
446	R	Q	0.113020770758
1	M	K	0.112901634717
292	E	G	0.112724774534
413	S	K	0.112699053374
175	R	V	0.112636304435
20	Q	G	0.112547465206
124	N	Q	0.112504979984
158	G	C	0.112454154674
444	I	Q	0.112334443715
374	M	V	0.112172456703
379	L	P	0.111907553015
111	Y	F	0.111820094154
462	G	F	0.111773261779
407	S	V	0.111710840573
178	A	V	0.111691115159
227	K	E	0.111655928306
130	T	S	0.111449646451
493	A	R	0.111213323381
483	N	R	0.111103247017
278	A	R	0.110922383462
457	S	F	0.110871742254
167	M	K	0.11033573583
381	L	H	0.110311747944
448	M	A	0.110273550383
231	Q	R	0.110067149573
390	T	Q	0.109997026837
341	L	K	0.109976022441
374	M	R	0.109880782568
224	N	A	0.109679848723
342	R	M	0.109635378884
13	M	Q	0.10961909545
387	A	P	0.109529488178
168	Q	L	0.109506622401
56	L	V	0.109415258908
133	L	S	0.109373832409
199	R	W	0.109368405749
199	R	K	0.109368405749
97	Y	E	0.10929553411
300	G	Q	0.109243376588
113	K	N	0.108957917679
195	R	V	0.108927533726
193	L	D	0.108763581085
218	A	L	0.108681950426
187	G	D	0.108549808524
485	G	F	0.108362021739
498	N	V	0.108258774086
463	V	D	0.108211623014
26	R	G	0.108022709393
91	K	D	0.107931151249
73	E	V	0.107864702026
85	A	F	0.107847435019
454	E	I	0.107490855075
364	Q	R	0.107441629194
290	D	S	0.107307037931
202	N	K	0.107234038743
67	V	P	0.107122587691
355	R	G	0.106934286913
189	M	K	0.106327695783
276	L	V	0.105847417122
415	Q	N	0.105744343921
110	L	H	0.105719804679
315	L	T	0.105428944335
284	A	Y	0.105398415937
10	Y	R	0.105278073572
301	I	F	0.105209801338
487	Y	L	0.105123285855
461	R	S	0.105097243031
78	Y	N	0.104744886656
341	L	V	0.104557585377
495	E	G	0.104455674991
354	P	W	0.104451417563
456	M	L	0.104385233731
63	I	V	0.104320420619
263	A	V	0.103900883605
33	I	N	0.103744121036
262	S	P	0.103595430386
196	M	E	0.103568205441
385	Y	Q	0.103489709268
285	V	T	0.103281548347
323	A	V	0.103264495496
389	R	S	0.103151045415
496	Y	V	0.103123835128
470	R	W	0.102888759874
61	L	C	0.102754250066
309	N	D	0.102608821949
194	I	G	0.102532108509
181	A	M	0.102263890334
263	A	N	0.101776812032
74	R	G	0.101439736771
132	G	K	0.101400818229
275	C	R	0.10135041958
182	A	N	0.101230362548
97	Y	R	0.101160567334
136	M	N	0.100959094799
217	S	L	0.100546434043
93	G	K	0.100446691065
339	E	T	0.100415807989
246	R	A	0.100047043198
87	K	T	0.099864321141
472	A	G	0.0997972027665
472	A	L	0.0996634380867
144	N	S	0.0994919312295
347	I	K	0.099256022014
443	E	N	0.0986154297725
99	R	G	0.0980463152601
485	G	R	0.097917822943
217	S	K	0.097741347793
386	W	D	0.097680019024
211	N	C	0.097498963692
33	I	K	0.0974407314244
365	I	L	0.097405121994
153	A	N	0.097163270113
455	E	H	0.0970267321995
456	M	T	0.0969047199105
476	V	A	0.096807744163
222	M	L	0.096613816795
465	E	G	0.096390448222
9	S	M	0.0961867574335
291	F	I	0.0961446252624
277	P	R	0.0957601124269
220	E	G	0.0957271205069
166	L	P	0.0957172578415
131	A	Y	0.0956400765394
399	Q	D	0.0955557930334
272	H	Q	0.0954462500736
296	Y	L	0.0952723160859
332	A	I	0.0951343170876
136	M	T	0.0949168430107
259	L	P	0.0948160568464
463	V	G	0.0946304549751
449	E	G	0.0943474487533
222	M	H	0.0942270127433
79	L	I	0.09420175025
480	D	G	0.0939452053388
478	S	C	0.093874028029
307	L	H	0.0937388286774
27	A	C	0.0932477569034
125	N	D	0.0931988658722
256	L	P	0.0929645953314
97	Y	N	0.0929189972615
211	N	A	0.0929043083495
151	T	I	0.0928573336867
17	G	V	0.0928474562488
150	R	K	0.0926982993943
58	Q	R	0.092097375221
18	E	C	0.0920522061785
190	V	A	0.0917544324693
54	G	V	0.091645090331
242	V	M	0.091138278742
112	D	W	0.0907095759031
204	R	Q	0.0905602471843
98	K	C	0.0905216303531
346	F	H	0.090375423038
166	L	S	0.0903441246474
193	L	P	0.0901417802585
354	P	N	0.0901066275865
131	A	N	0.090098009591
197	I	F	0.0900797842261
391	R	S	0.0899391122453
200	G	L	0.089832605138
207	W	N	0.089738216803
36	I	N	0.0897346894694
72	D	A	0.0896786310494
75	R	K	0.089601061656
456	M	P	0.0895222879863
413	S	L	0.0894593135545
404	G	M	0.089418636276
439	D	H	0.089390674316
180	G	A	0.0892115991124
188	T	R	0.0890982147068
316	I	S	0.0890227525592
148	Y	T	0.0889737351315
320	E	Q	0.0888681891855
12	Q	A	0.088855199866
286	A	H	0.0888426191736
436	R	V	0.088805967361
71	F	D	0.0887782712341
313	Y	I	0.088764194197
404	G	A	0.0887146325492
304	F	Q	0.0886273983833
209	G	A	0.0885691431922
141	S	D	0.0885245075901
337	A	D	0.0885178084645
29	V	C	0.088497370112
11	E	A	0.088453123425
411	A	G	0.0881461356355
196	M	F	0.0880228162742
474	P	S	0.0879736955077
197	I	Y	0.0879287571835
39	F	C	0.0879059835655
457	S	P	0.0878279985103
168	Q	V	0.0877659417375
121	R	T	0.0875702803519
149	Q	G	0.0874706162
127	D	V	0.087298726967
134	T	K	0.087206537349
333	C	E	0.0869922532937
334	N	G	0.0866317637549
238	M	T	0.0864984227416
174	R	K	0.0864419443966
448	M	K	0.0857627580085
344	L	C	0.0857405447762
262	S	A	0.0856938624335
223	C	S	0.0855295366695
166	L	D	0.0853959441075
359	S	P	0.0851451182047
315	L	P	0.0850317937681
54	G	L	0.084946279583
330	W	Y	0.084707977526
171	T	A	0.084699010124
354	P	S	0.0845543224932
302	D	G	0.0845251564813
8	R	Q	0.0840745547589
468	D	N	0.0838731877092
222	M	R	0.0836870685813
142	N	A	0.083630741161
331	M	V	0.0833569163021
106	R	V	0.0833115882375
405	Q	E	0.0831610035157
443	E	T	0.0830065072235
93	G	E	0.0829919849614
32	M	T	0.0828817791685
209	G	S	0.0826233555077
53	E	R	0.0826213058337
489	F	S	0.0819459137655
54	G	I	0.0819231952135
6	T	K	0.0817957137278
13	M	S	0.0817673048965
426	M	N	0.0816073911515
458	F	I	0.0815405506996
436	R	S	0.081482299402
124	N	S	0.0814570932604
422	K	M	0.081392088657
176	S	A	0.0813621445765
307	L	P	0.081236749933
383	S	V	0.0811633011395
309	N	E	0.0810268643447
179	A	V	0.080748135454
449	E	D	0.0806577896497
395	N	Q	0.0806173425625
496	Y	D	0.0803737835295
296	Y	F	0.080217383971
387	A	D	0.0801767879133
147	T	P	0.0796966323993
141	S	Y	0.0794766898307
81	E	P	0.079273580231
442	A	T	0.0792330678846
40	Y	R	0.0790266595535
441	R	G	0.0787015038181
5	G	L	0.078603727398
205	N	D	0.0783634322188
277	P	S	0.0778097461874
428	A	H	0.077742555372
15	T	V	0.077275114864
422	K	Y	0.077156449879
52	Y	C	0.0770894531845
116	I	K	0.0764792551766
398	Q	E	0.0764550075827
229	K	R	0.076389246924
305	K	G	0.0757791924971
321	N	G	0.075634615375
119	I	T	0.075621688395
108	L	C	0.0753869358856
250	N	Y	0.0753689793103
246	R	W	0.0751906233582
327	Q	G	0.074984670377
193	L	S	0.074871058231
142	N	D	0.0748043151552
18	E	G	0.0745894244865
200	G	E	0.0744949222988
451	A	G	0.0744536132149
387	A	E	0.07439017717
106	R	A	0.0741063422599
153	A	H	0.0740807421765
178	A	P	0.0740519712545
481	M	V	0.07391190162
272	H	L	0.073706104752
451	A	T	0.0736731567005
133	L	P	0.0736300831284
153	A	I	0.0734771588315
238	M	V	0.0734519191218
170	S	W	0.0730878079614
52	Y	F	0.0730235438565
288	G	C	0.0729323899725
467	S	V	0.0728776149583
225	I	N	0.0727646053663
149	Q	L	0.072623653303
156	R	A	0.0725679291865
125	N	I	0.0724776398255
217	S	C	0.0724233903215
337	A	S	0.072364560456
139	W	R	0.0723138129542
194	I	T	0.0722949109954
473	N	S	0.0721467220525
299	V	K	0.0720962636518
16	D	E	0.072055142425
62	T	Q	0.0718042542668
310	S	N	0.0717925483812
297	S	G	0.071649552169
194	I	K	0.0715362024485
178	A	T	0.0713719812501
498	N	W	0.0712458089446
156	R	S	0.071198513729
233	A	N	0.0710120994367
304	F	V	0.070916198555
390	T	P	0.0708650699138
347	I	N	0.0706913442165
255	D	E	0.0706522237313
238	M	N	0.0705493568861
481	M	G	0.070087993243
452	K	E	0.06983186234
141	S	F	0.0690898400069
5	G	D	0.0690114632005
208	R	G	0.068916504193
196	M	L	0.0687699239595
58	Q	L	0.068358032403
282	G	K	0.0683414637364
166	L	T	0.068227375101
187	G	V	0.0678648362488
293	K	N	0.067744540745
239	M	R	0.067348817364
115	E	N	0.067185191315
455	E	I	0.067143291533
469	E	G	0.066987161737
103	K	A	0.0669609881448
300	G	R	0.0666463896745
204	R	P	0.0664167803342
358	L	P	0.066153565729
31	K	M	0.0661325378644
57	I	T	0.0660892996689
224	N	S	0.0659104711913
167	M	R	0.065609506338
187	G	Q	0.065423513742
373	A	P	0.0653597607857
455	E	S	0.0651117123545
159	M	D	0.065047841681
436	R	K	0.0649535114135
88	D	F	0.0647895380065
236	R	W	0.0647314770019
318	P	N	0.0647121069715
70	A	V	0.064647020975
413	S	F	0.0645713917264
413	S	T	0.0645215068617
185	G	D	0.0644606416403
401	A	E	0.0643538654088
307	L	R	0.0642175629445
144	N	P	0.0637576002658
171	T	G	0.0634613507647
463	V	K	0.0633042696705
276	L	P	0.0631645234049
276	L	A	0.0631645234049
181	A	W	0.0631081590795
146	T	I	0.0630445913635
86	G	L	0.0630113973709
142	N	I	0.0629837158108
86	G	I	0.062944025193
492	N	G	0.0629043817192
129	A	V	0.0628959446001
370	N	P	0.0628931751618
271	A	K	0.0625373230516
416	R	Q	0.0622619818509
426	M	Y	0.0622369232312
307	L	E	0.0622259674952
247	N	D	0.0620767322772
437	T	Y	0.0620648599087
264	L	K	0.0620607101422
291	F	H	0.0620215445488
441	R	P	0.0619137833044
441	R	H	0.0619137833044
261	R	A	0.0618960383314
408	V	K	0.0618824963023
188	T	W	0.0618496041804
175	R	I	0.0618421948985
176	S	H	0.0618193951625
263	A	D	0.0617411610743
263	A	R	0.0617411610743
180	G	N	0.0616990335123
179	A	F	0.061695766104
190	V	N	0.0616663665074
190	V	W	0.0616663665074
458	F	P	0.0615975524521
113	K	M	0.0615759698363
120	W	F	0.0614969444345
279	C	W	0.0614886620772
124	N	W	0.0614418568261
295	G	N	0.0612534224117
327	Q	Y	0.0612060171025
300	G	F	0.0611706691503
298	L	A	0.0611480156437
298	L	K	0.0611480156437
137	M	C	0.0611003191813
292	E	N	0.0610920965879
199	R	I	0.0610787706218
420	F	E	0.0610760492778
339	E	C	0.0610502567162
333	C	Y	0.0610440514425
317	R	P	0.0610435620512
322	P	W	0.061033142848
303	P	F	0.0610126683528
484	E	N	0.0609213731142
151	T	M	0.0609012177048
343	V	D	0.0608687308977
103	K	F	0.0608642319364
200	G	M	0.060860689721
324	H	T	0.0608302067336
341	L	N	0.0608195562371
340	D	T	0.0607975146395
344	L	A	0.0607070362077
344	L	Y	0.0607070362077
452	K	P	0.060705976815
75	R	C	0.0605127225716
342	R	W	0.0605081963529
245	S	D	0.0604950475635
433	T	I	0.0604663299395
209	G	R	0.060417085994
470	R	L	0.0604088043704
352	V	K	0.060398569103
206	F	E	0.060325738408
72	D	M	0.0603001690149
487	Y	R	0.0602687722279
242	V	D	0.0602472694709
493	A	Q	0.060244621339
394	G	D	0.0602023726293
490	G	T	0.0602014809694
494	E	R	0.0601992789725
234	A	Q	0.060190965032
486	S	Q	0.0601761526892
208	R	C	0.0601369914754
356	G	F	0.0601255576749
320	E	G	0.0600911011915
482	S	V	0.0600750588908
495	E	F	0.0600283877956
430	T	V	0.059994390799
493	A	I	0.0599907208289
82	H	G	0.0598549320896
387	A	N	0.0598030600191
386	W	G	0.0597915921857
206	F	Y	0.059740577877
250	N	D	0.059672296029
81	E	M	0.0596498470136
56	L	D	0.0596459919867
47	L	K	0.0596444536266
47	L	N	0.0596444536266
213	R	F	0.0596329910771
299	V	E	0.059607106463
226	L	K	0.0595737355485
461	R	T	0.0595389652925
216	R	I	0.0594878160572
228	G	W	0.0594833940442
362	G	W	0.0594795407472
433	T	W	0.0592732494892
228	G	P	0.059166649387
210	E	C	0.059133665125
218	A	I	0.0590914797655
32	M	C	0.0590876028998
32	M	S	0.0590876028998
363	V	K	0.058921303215
436	R	W	0.058882620159
416	R	L	0.0587719077822
441	R	E	0.0587006750147
158	G	D	0.0586705881467
253	I	S	0.0586542191
232	T	C	0.0585835488565
150	R	G	0.0585398747077
449	E	I	0.0585353018852
460	G	Y	0.0585174127628
182	A	T	0.0585096145754
477	P	L	0.058507286764
413	S	D	0.0584996456767
388	I	G	0.0583733056187
453	P	F	0.0583730128466
36	I	G	0.0583119613834
323	A	T	0.0582900883926
233	A	F	0.0582652899435
301	I	P	0.0581902074878
281	Y	R	0.0581434685699
496	Y	Q	0.0580994618283
492	N	L	0.0580339164117
483	N	G	0.0577648736013
276	L	R	0.0577571229678
38	R	C	0.0577331343001
38	R	Y	0.0577331343001
364	Q	D	0.0576448872852
404	G	W	0.0576021463106
42	Q	D	0.0575229922632
377	S	E	0.0574648073552
464	F	T	0.0574191306933
361	R	A	0.0574187460485
366	A	W	0.0573909418951
360	T	K	0.0573511460808
363	V	R	0.0573259497824
108	L	N	0.0573178504727
229	K	E	0.0573153569216
387	A	F	0.0572150861065
394	G	W	0.0571894769332
193	L	N	0.057133237953
221	R	N	0.0571297487188
343	V	T	0.0571264631309
55	R	Y	0.057124908329
24	E	Y	0.0570956844715
392	S	L	0.0570929750863
198	K	E	0.0570498801485
284	A	H	0.0569577133984
278	A	I	0.0569201489749
335	S	M	0.0569023550668
338	F	D	0.0568627228935
224	N	C	0.0568619667497
347	I	G	0.056850670053
133	L	N	0.0568159486573
203	D	P	0.0567933475676
342	R	L	0.0567927775515
235	Q	N	0.0567812416968
216	R	N	0.0567481588516
200	G	N	0.056741327463
138	I	V	0.0566997206071
254	E	R	0.0566876378727
126	G	W	0.0566758144925
260	A	H	0.0566331959631
301	I	D	0.0566303354833
305	K	D	0.0566115493232
142	N	T	0.056573633158
241	Q	V	0.0565677527158
241	Q	Y	0.0565677527158
382	R	M	0.0565261577045
291	F	Q	0.056522099525
251	A	F	0.0565157713173
64	E	M	0.0565068626298
326	S	H	0.0564972361015
296	Y	G	0.0564909102757
195	R	N	0.0564856440713
262	S	H	0.0564728445921
325	K	H	0.0564714688848
182	A	K	0.0564258724435
182	A	I	0.0564258724435
92	T	M	0.0564127005293
295	G	K	0.0564070050861
75	R	H	0.0563820311125
98	K	G	0.0563687030556
193	L	Y	0.0563619989115
199	R	C	0.0563449125493
191	M	E	0.0563439389097
246	R	C	0.0563219079987
246	R	I	0.0563219079987
179	A	D	0.0563214544063
184	K	C	0.0563174916588
72	D	K	0.0563070548642
324	H	C	0.0562837827303
146	T	V	0.0562632829659
343	V	G	0.0562557700312
267	R	H	0.0562031691129
267	R	N	0.0562031691129
188	T	F	0.0561652969479
143	L	Q	0.0561107770261
286	A	K	0.0561004945896
79	L	N	0.0560958379712
174	R	Q	0.056028543305
156	R	Q	0.0560107883021
156	R	D	0.0560107883021
175	R	L	0.0559406738142
272	H	V	0.0559205475972
438	S	D	0.055907492279
6	T	F	0.055884050767
150	R	A	0.0558360048781
7	K	S	0.0558292886611
479	F	D	0.0558209789011
155	V	W	0.0556296987998
248	P	Q	0.0555292360552
375	E	K	0.0553212808566
51	D	W	0.0551138225022
471	A	K	0.0550760534765
472	A	M	0.0550167706279
259	L	V	0.054870024576
28	S	M	0.0547824669609
23	T	E	0.0547693769365
107	E	Q	0.0547513554427
277	P	C	0.0547104046296
207	W	G	0.054535542992
2	A	H	0.0545263530654
269	S	L	0.0542367509632
325	K	R	0.0538863081226
128	D	S	0.0537402362465
464	F	S	0.0537014603105
424	T	C	0.0535247718923
207	W	R	0.053498429776
101	D	E	0.053478422114
448	M	V	0.0532340238777
19	R	Y	0.0527655178067
261	R	Q	0.0526221692845
368	N	H	0.052415951911
486	S	P	0.052307367981
73	E	N	0.05228696316
425	I	V	0.0522721880675
157	T	C	0.0522079830235
357	K	L	0.0519302472671
217	S	I	0.051460302495
20	Q	V	0.0513059906063
416	R	C	0.0507739427339
418	L	Q	0.050754955536
188	T	H	0.0501931306694
30	G	L	0.0501246929734
91	K	N	0.050111981335
169	G	F	0.0499910655767
255	D	L	0.0499546143422
180	G	K	0.0498797391535
314	S	G	0.0498490132828
432	N	L	0.049751745172
293	K	P	0.049631416745
290	D	A	0.0494998072293
197	I	R	0.0494535382638
296	Y	I	0.0492730872021
177	G	K	0.049235027068
122	Q	D	0.0491225719113
128	D	T	0.049043695766
444	I	S	0.0490362654542
200	G	K	0.048984880456
297	S	D	0.0489743419495
140	H	Y	0.0489244994401
162	R	N	0.0488958782972
400	R	P	0.048886341321
146	T	L	0.0488255277393
145	D	V	0.0488046564774
256	L	C	0.0485693216855
144	N	F	0.048452222669
336	A	M	0.0484098710192
153	A	F	0.0482995139994
445	I	C	0.048266054825
341	L	A	0.0481085987739
72	D	T	0.0479655013216
345	S	V	0.0477248937835
28	S	T	0.0476287895755
20	Q	L	0.0473205557147
212	G	C	0.0472777675273
93	G	Y	0.0470476838359
161	P	H	0.0468585676467
83	P	I	0.0467742878245
465	E	K	0.0466406175155
474	P	K	0.046541710701
58	Q	Y	0.0465091495963
237	A	C	0.0464431185626
215	T	N	0.0464049333218
292	E	D	0.0463086167299
383	S	L	0.046297780759
365	I	N	0.046197308886
274	S	Y	0.0461941253181
107	E	C	0.0461681233923
35	G	T	0.0461042648835
379	L	N	0.045950229318
22	A	V	0.0457964225692
199	R	L	0.0457344907966
104	W	H	0.0453492952705
124	N	I	0.045173165096
22	A	L	0.0451676786095
42	Q	K	0.0451573873315
455	E	W	0.0450982463231
67	V	E	0.0449648142226
137	M	N	0.0447279905755
369	E	K	0.0446796333023
164	C	Y	0.0446276407276
416	R	W	0.0443132115401
214	K	A	0.0442982880835
233	A	W	0.0441229233655
443	E	S	0.044086339741
124	N	K	0.0437921590629
339	E	V	0.0437916221222
88	D	H	0.0437138957475
222	M	G	0.04352330261
36	I	M	0.043433343237
189	M	Y	0.04340988922
141	S	T	0.0432248869975
370	N	L	0.043187210006
37	G	T	0.0431423623107
181	A	Y	0.0431130449591
19	R	P	0.0430181170595
101	D	V	0.042888136709
449	E	V	0.042861532325
417	N	K	0.0425550318915
460	G	V	0.042393470107
211	N	R	0.042290559502
42	Q	F	0.0421271994432
46	E	H	0.0421075353814
360	T	H	0.0418594973695
10	Y	C	0.0417776481427
420	F	R	0.0417753275695
379	L	W	0.0417038887075
386	W	Q	0.0415198365469
403	A	W	0.0414666976387
385	Y	E	0.0414166202661
210	E	H	0.0413066851369
429	F	N	0.0412795731286
456	M	F	0.041192991911
229	K	L	0.0411689092495
383	S	R	0.041086834221
230	F	V	0.0410184732936
10	Y	H	0.040998830433
275	C	W	0.0409224271215
128	D	R	0.0406973186083
208	R	F	0.0406790472665
60	S	Q	0.040646045252
198	K	G	0.0405769775205
137	M	R	0.0405150776683
72	D	G	0.040468258518
425	I	R	0.040430297404
253	I	R	0.0404229224331
253	I	C	0.040422922433
159	M	R	0.0404188475275
61	L	I	0.0403250830875
241	Q	D	0.0402498707054
251	A	P	0.0402078471264
93	G	P	0.0402008576771
327	Q	W	0.0401254042754
116	I	R	0.040093262077
95	P	I	0.0399476174115
239	M	Q	0.039854524621
141	S	R	0.0398391592743
360	T	A	0.039833468804
229	K	N	0.0397768749991
458	F	V	0.0397262136646
377	S	F	0.0396989392445
292	E	I	0.0396157835958
205	N	H	0.0395487382265
292	E	T	0.039516911672
186	V	N	0.039482963582
401	A	Q	0.039467886657
464	F	I	0.0393664916355
408	V	G	0.039215487722
47	L	M	0.0391573966832
484	E	V	0.0390574307408
441	R	S	0.039054650891
271	A	P	0.0386915432635
133	L	T	0.0386895025474
223	C	R	0.0384701873817
111	Y	N	0.038433616744
312	V	M	0.0384213658075
6	T	I	0.0384010931993
444	I	E	0.0383951561235
306	L	E	0.0383713964874
63	I	K	0.0382770318597
103	K	Y	0.0378195530207
164	C	T	0.0377695576435
441	R	W	0.0376412889636
457	S	R	0.037534722032
411	A	S	0.037400073395
48	K	E	0.0370566960764
204	R	L	0.0370351286835
414	V	E	0.0370116742835
473	N	E	0.036408976029
59	N	G	0.0363647573919
339	E	G	0.0362967355809
79	L	A	0.036131180143
208	R	V	0.0357724273635
357	K	V	0.0356173455365
429	F	I	0.035475027884
279	C	S	0.035469893181
345	S	N	0.0351369327085
112	D	L	0.035104791503
53	E	W	0.0350389782782
114	E	V	0.0348411586615
496	Y	M	0.034777049731
11	E	K	0.034593503309
451	A	V	0.0344699510345
17	G	E	0.0344495096963
375	E	A	0.034437308673
270	V	S	0.0342897977645
340	D	G	0.034288688933
279	C	Y	0.0340215139789
138	I	F	0.0339668196473
20	Q	R	0.0334511691975
190	V	C	0.0329570625615
461	R	A	0.0329287547899
221	R	S	0.0326511298985
267	R	T	0.032606378217
176	S	F	0.0325473393861
270	V	T	0.032527933722
460	G	N	0.0324498757364
191	M	A	0.03228131474
335	S	Y	0.0322499801995
371	M	I	0.0320734819932
100	V	K	0.0317676500099
215	T	I	0.0314055597105
356	G	E	0.0312034683535
246	R	Q	0.0311756168797
260	A	C	0.0308946368371
470	R	G	0.0307474097829
110	L	R	0.0307461604125
4	Q	R	0.0307391756073
126	G	P	0.030502829192
406	I	A	0.030215954852
102	R	M	0.0301505231688
485	G	I	0.03010584338
71	F	P	0.030086150102
201	I	F	0.029957756545
360	T	I	0.0298674515447
483	N	T	0.0298368989852
278	A	N	0.029644699786
245	S	N	0.0295997751223
209	G	T	0.029449603424
207	W	F	0.029314441857
191	M	V	0.0292572445683
239	M	N	0.0290278175635
438	S	Q	0.0289180251208
76	N	L	0.0287767807325
13	M	R	0.0286605001095
372	D	F	0.0284950219726
433	T	A	0.0283611486395
123	A	D	0.0282423464156
162	R	G	0.028234244441
486	S	F	0.0282250045319
329	V	E	0.0281929411628
284	A	S	0.027844335301
335	S	Q	0.0273746420395
266	L	W	0.0272837063402
206	F	G	0.0271761461413
17	G	S	0.0270440881455
123	A	E	0.026890890054
474	P	Q	0.0268752432601
59	N	I	0.0268679136025
129	A	R	0.026777825768
310	S	L	0.0267776638565
128	D	G	0.0267466074107
440	M	E	0.0263460936639
358	L	F	0.026097403838
61	L	D	0.0260859847382
68	L	F	0.0258342839815
389	R	D	0.0257360815142
188	T	N	0.025600489056
249	G	V	0.0254221207672
431	G	R	0.0253649480579
40	Y	H	0.025194612877
490	G	R	0.0250426796689
244	E	K	0.0250236124663
343	V	L	0.0248549840885
359	S	F	0.0246823373384
275	C	A	0.0246507666465
314	S	T	0.024641805113
492	N	D	0.0245829033731
82	H	R	0.0244637173439
345	S	C	0.0244295806316
52	Y	T	0.0243970526175
87	K	G	0.0242461279826
431	G	V	0.0238720154485
128	D	Q	0.0233731191595
231	Q	L	0.0232131593816
311	Q	H	0.023134059464
430	T	C	0.022879321945
162	R	L	0.022492115319
304	F	Y	0.0221827658005
440	M	L	0.0221027672008
206	F	S	0.0220304656592
[truncated: 7,961 more rows]
