# Supplementary material for: Deep mutational scanning identifies sites in influenza nucleoprotein that affect viral inhibition by MxA
Source: PLoS Pathog. 2017 Mar 27;13(3):e1006288. doi: 10.1371/journal.ppat.1006288 (PMC5383324; doi:10.1371/journal.ppat.1006288)
Supplement: S4 File — The map is provided as a Genbank file. (GB) [file ppat.1006288.s014.gb]

LOCUS       pICR2                   2718 bp    DNA     circular      6-MAY-2008
DEFINITION  pICR2 (plasmid for Influenza Canine Reporters).  Null cloning plasmid for inserting genes under canine PolI promoter.  This plasmid is designed for expressing influenza vRNAs in MDCK cells.
SOURCE      
  ORGANISM  
COMMENT     I (Jesse Bloom) created this plasmid.  It is the base cloning plasmid for expressing
            influenza vRNAs under the canine polymerase I promoter.  This plasmid is based
            on the canine polymerase I promoter described in "Cloning of the canine RNA 
            polymerase I promoter and establishment of reverse genetics for influenza A and 
            B in MDCK cells," Z Wang and GM Duke, Virology Journal, 4:102 (2007).  The 
            exact sequence is taken from sequence SEQ ID 26 from the patent application 
            20070031941 ("Methods and compositions for expressing negative-sense viral 
            RNA in canine cells") at 
            http://www.freshpatents.com/Methods-and-compositions-for-expressing-negative-sense-viral-rna-in-canine-cells-dt20070208ptan20070031941.php?type=description
            This plasmid contains the first 300 nt of the PolI promoter.  A single point mutation
            was introduced into this promoter to remove a BsmBI site.
            
            This plasmid differs from pPolIC250 and the pICR series in that the PolI promoter
            is taken from the reference above rather than from  "Establishment of canine 
            RNA polymerase I-driven reverse genetics for influenza A virus: its application 
            for H5N1 vaccine production." SMurakami, T Horimoto, S Yamada, S 
            Kakugawa, H Goto, and Y Kawaoka. J Virology, 82:1605-1609 (2008).  This latter 
            reference is more cryptic, and is unclear on the exact sequence to use.
            
            The 300 nt of the canine PolI promoter (generated from oligos) was cloned into
            PciI and Acc651 sites of pHH21.  There remains a mouse PolI terminator.
            
            Inserts should be cloned into the BsmBI sites of this plasmid.  The primers
            for this cloning should have the following structure:
            
            5'- primer: tail to aid BsmBI cleavage, BsmBI site, region annealing with 5' BsmBI 
            digest of pPolIC250, region annealing to 5' end of insert: 
               5' - 6 nt tail - cgtctc - TAGGT - region annealing with 5' end of gene to be cloned
            
            3'-primer: tail to aid BsmBI cleavage, BsmBI site, region annealing with 3' BsmBI digest
            of pPolIC250, region annealing to 3' end of insert:
              5' - 6 nt tail - cgtctc - AGGG, region annealing to 3' end of insert.
            Note that the insert will already have one T added to the 3' end.
            
            CHARACTERIZATION:
            * Confirmed by sequencing from nt 938-1982 (JDB, 5-6-08)
            
COMMENT     This file is created by Vector NTI
            http://www.invitrogen.com/
COMMENT     VNTDATE|480612846|
COMMENT     VNTDBDATE|481626472|
COMMENT     LSOWNER|
COMMENT     VNTNAME|pICR2|
COMMENT     VNTAUTHORNAME|Jesse Bloom|
COMMENT     VNTAUTHOREML|jesse.bloom@gmail.com|
COMMENT     VNTREPLTYPE|Plasmid
COMMENT     Vector_NTI_Display_Data_(Do_Not_Edit!)
COMMENT     (SXF 
COMMENT      (CGexDoc "pICR2" 0 2718 
COMMENT       (CDBMol 0 0 1 1 1 0 0 0 0 "" "" 0 0 0 0 (CObList) (CObList) (CObList) 
COMMENT        (CObList) -1 "") 
COMMENT       (CDocSetData 1 1 1 0 0 0 "MAIN" 1 1 0 1 0 0 1 1 0 1 10 10 4294967295 2000 
COMMENT        0 1 0 (CHomObj 0 0 0 3 75) (CWordArray) (CWordArray) 
COMMENT        (CStringList "Acc65I" "BsmBI" "PciI" "BamHI" "SpeI") 
COMMENT        (CStringList "atg" "gtg") (CStringList "taa" "tga" "tag") (CObList) 1 
COMMENT        "{(0,1),2}" 0 0 "" 0 4294967295 0 0 0 0 0 0 0 "MAIN" 0 0 30 0 
COMMENT        (CProteinMotifSearchObject 70 20 1 1 1 1 0 0 1 0 0 0 0 0)) 
COMMENT       (CMolPar 1 0 0 0 0 1 2718 0 0 0 0 0 0 0 0) (CStringList) (CStringList) 
COMMENT       (CObList) (COAPar 25 250 50 0 6 4 3 7) (COAPar 25 250 50 0 6 4 3 7) 
COMMENT       (COAPar 25 250 50 0 6 4 3 7) 
COMMENT       (CObList #0=(CRSite (CStringList) "Acc65I" "ggtacc" 2 0 1 1738 0 0 "") 
COMMENT        #1=(CRSite (CStringList) "BsmBI" "cgtctc" 8 12 2 1727 1 1749 0 0 "") 
COMMENT        #2=(CRSite (CStringList) "PciI" "acatgt" 2 0 1 1408 0 0 "") 
COMMENT        #3=(CRSite (CStringList) "BamHI" "ggatcc" 2 0 0 0 "") 
COMMENT        #4=(CRSite (CStringList) "SpeI" "actagt" 2 0 0 0 "") 
COMMENT        #5=(CRSite (CStringList) "atg" "atg" 1 0 35 24 0 69 0 74 0 91 0 110 0 
COMMENT            188 0 198 0 234 0 269 0 281 0 356 0 480 0 533 0 537 0 689 0 1156 0 
COMMENT            1321 0 1345 0 1409 0 1704 0 1812 0 1830 0 1946 0 2052 0 2086 0 2107 
COMMENT            0 2330 0 2387 0 2399 0 2420 0 2450 0 2547 0 2645 0 2648 0 2671 0 0 
COMMENT            "") 
COMMENT        #6=(CRSite (CStringList) "cat" "cat" 1 0 27 7 0 59 0 73 0 103 0 109 0 
COMMENT            187 0 197 0 241 0 460 0 584 0 612 0 641 0 688 0 966 0 1408 0 1709 0 
COMMENT            2051 0 2106 0 2131 0 2285 0 2299 0 2319 0 2378 0 2398 0 2462 0 2496 
COMMENT            0 2581 0 0 "") 
COMMENT        #7=(CRSite (CStringList) "gtg" "gtg" 1 0 43 96 0 114 0 258 0 438 0 444 0 
COMMENT            567 0 665 0 708 0 827 0 917 0 995 0 1008 0 1021 0 1093 0 1149 0 1318 
COMMENT            0 1449 0 1457 0 1465 0 1473 0 1481 0 1489 0 1577 0 1582 0 1588 0 
COMMENT            1601 0 1629 0 1653 0 1660 0 1729 0 1840 0 2034 0 2067 0 2092 0 2094 
COMMENT            0 2194 0 2265 0 2469 0 2534 0 2565 0 2573 0 2673 0 2691 0 0 "") 
COMMENT        #8=(CRSite (CStringList) "cac" "cac" 1 0 32 11 0 42 0 49 0 121 0 182 0 
COMMENT            262 0 265 0 381 0 468 0 511 0 573 0 722 0 813 0 935 0 938 0 957 0 
COMMENT            1096 0 1098 0 1126 0 1168 0 1234 0 1292 0 1406 0 1434 0 1499 0 1633 
COMMENT            0 1788 0 1882 0 2041 0 2519 0 2568 0 2653 0 0 "") 
COMMENT        #9=(CRSite (CStringList) "taa" "taa" 1 0 35 81 0 105 0 118 0 168 0 201 0 
COMMENT            306 0 345 0 367 0 424 0 484 0 580 0 590 0 633 0 647 0 652 0 682 0 
COMMENT            704 0 786 0 873 0 981 0 1015 0 1060 0 1206 0 1976 0 2002 0 2138 0 
COMMENT            2287 0 2307 0 2372 0 2408 0 2417 0 2429 0 2541 0 2605 0 2659 0 0 "") 
COMMENT        #10=(CRSite (CStringList) "tta" "tta" 1 0 31 63 0 89 0 134 0 305 0 321 0 
COMMENT             344 0 414 0 504 0 579 0 607 0 622 0 632 0 646 0 651 0 703 0 929 0 
COMMENT             989 0 1026 0 1052 0 1270 0 1373 0 1424 0 1687 0 1975 0 2177 0 2306 
COMMENT             0 2363 0 2478 0 2578 0 2658 0 2684 0 0 "") 
COMMENT        #11=(CRSite (CStringList) "tga" "tga" 1 0 50 25 0 34 0 75 0 111 0 115 0 
COMMENT             141 0 211 0 231 0 235 0 259 0 421 0 439 0 538 0 559 0 576 0 628 0 
COMMENT             666 0 679 0 690 0 709 0 725 0 764 0 1079 0 1134 0 1150 0 1157 0 
COMMENT             1298 0 1303 0 1319 0 1654 0 1705 0 1947 0 1966 0 1999 0 2045 0 2068 
COMMENT             0 2195 0 2207 0 2237 0 2324 0 2400 0 2414 0 2435 0 2451 0 2535 0 
COMMENT             2551 0 2614 0 2646 0 2649 0 2695 0 0 "") 
COMMENT        #12=(CRSite (CStringList) "tca" "tca" 1 0 34 19 0 41 0 48 0 196 0 459 0 
COMMENT             523 0 572 0 596 0 611 0 640 0 687 0 731 0 750 0 844 0 882 0 942 0 
COMMENT             1040 0 1328 0 1405 0 1433 0 1632 0 1960 0 1980 0 2061 0 2133 0 2151 
COMMENT             0 2301 0 2381 0 2397 0 2425 0 2458 0 2518 0 2557 0 2595 0 0 "") 
COMMENT        #13=(CRSite (CStringList) "tag" "tag" 1 0 24 276 0 327 0 348 0 501 0 547 
COMMENT             0 564 0 623 0 662 0 741 0 915 0 920 0 926 0 930 0 954 0 1049 0 1273 
COMMENT             0 1561 0 1726 0 1926 0 2027 0 2078 0 2090 0 2116 0 2211 0 0 "") 
COMMENT        #14=(CRSite (CStringList) "cta" "cta" 1 0 21 13 0 167 0 302 0 317 0 326 
COMMENT             0 508 0 531 0 661 0 818 0 851 0 914 0 963 0 980 0 1123 0 1142 0 
COMMENT             1154 0 1343 0 1925 0 2347 0 2371 0 2669 0 0 "")) 
COMMENT       (CObList 
COMMENT        #15=(CFSignal (CObList) "AmpR" 4 0 0 2450 589 0 (CStringList) 
COMMENT             (CStringList) 1 1 1 1 "") 
COMMENT        #16=(CFSignal (CObList) "PolI terminator" 43 0 0 1750 1915 0 
COMMENT             (CStringList) (CStringList) 1 1 1 1 "") 
COMMENT        #17=(CFSignal (CObList) "canine pPolI" 21 0 0 1431 1730 0 (CStringList) 
COMMENT             (CStringList) 1 1 1 1 "")) (CObList) (CObList) (CObList) (CObList) 
COMMENT       (CObList) (CObList) 
COMMENT       (CTextView 0 
COMMENT        #18=(CGroupPar (CParagraph 0 (0 0) 1 2 0 0 180) 
COMMENT             (CObjectList 
COMMENT              #19=(CRefLinePar 
COMMENT                   (CLinePar (CParagraph 0 (0 0) 0 2 0 1 233) "pICR2" 2) 5 "" 0 
COMMENT                   4) 
COMMENT              #20=(CFolderPar 
COMMENT                   (CGroupPar (CParagraph 1 (0 0) 1 1 0 0 178) 
COMMENT                    (CObjectList 
COMMENT                     #21=(CLinePar (CParagraph 0 (0 0) 1 2 1 0 180) 
COMMENT                          "DNA Plasmid 'pICR2'" 1) 
COMMENT                     #22=(CLinePar (CParagraph 0 (0 0) 1 2 1 0 180) 
COMMENT                          "pICR2 (plasmid for Influenza Canine Reporters).  Null cloning plasmid for inserting genes under canine PolI promoter.  This plasmid is designed for expressing influenza vRNAs in MDCK cells." 
COMMENT                          1) 
COMMENT                     #23=(CLinePar (CParagraph 0 (0 0) 1 2 1 0 180) 
COMMENT                          "Local object" 1) 
COMMENT                     #24=(CLinePar (CParagraph 0 (0 0) 1 2 1 0 180) 
COMMENT                          "Created: 04/26/08 03:34PM" 1) 
COMMENT                     #25=(CLinePar (CParagraph 0 (0 0) 1 2 1 0 180) 
COMMENT                          "Last Modified: 05/06/08 09:07AM" 1) 
COMMENT                     #26=(CLinePar (CParagraph 0 (0 0) 1 2 1 0 180) 
COMMENT                          "length: 2718 bp" 1) 
COMMENT                     #27=(CLinePar (CParagraph 0 (0 0) 1 2 1 0 180) 
COMMENT                          "storage type: Basic" 1) 
COMMENT                     #28=(CLinePar (CParagraph 0 (0 0) 1 2 1 0 180) 
COMMENT                          "form: Circular" 1))) "General Description") 
COMMENT              #29=(CFolderPar 
COMMENT                   (CGroupPar (CParagraph 2 (0 0) 1 1 0 0 178) (CObjectList)) 
COMMENT                   "Standard Fields") 
COMMENT              #30=(CRefLinePar 
COMMENT                   (CLinePar (CParagraph 0 (0 0) 0 2 0 0 233) "Comments" 2) 1 "" 
COMMENT                   0 0) 
COMMENT              #31=(CFolderPar 
COMMENT                   (CGroupPar (CParagraph 8 (0 0) 1 2 0 0 178) (CObjectList)) 
COMMENT                   "Annotations") 
COMMENT              #32=(CFolderPar 
COMMENT                   (CGroupPar (CParagraph 12 (6 0) 1 1 0 0 178) 
COMMENT                    (CObjectList 
COMMENT                     #33=(CFolderPar 
COMMENT                          (CGroupPar (CParagraph 4 (7 4 0) 1 1 1 0 178) 
COMMENT                           (CObjectList 
COMMENT                            #34=(CFolderPar 
COMMENT                                 (CGroupPar 
COMMENT                                  (CParagraph 2450 (3 #15# 0) 1 2 2 0 327) 
COMMENT                                  (CObjectList 
COMMENT                                   #35=(CLinePar 
COMMENT                                        (CParagraph 0 (0 0) 1 2 3 0 180) 
COMMENT                                        "Start: 2450  End: 589 " 1) 
COMMENT                                   #36=(CLinePar 
COMMENT                                        (CParagraph 0 (0 0) 1 2 3 0 180) 
COMMENT                                        "beta-lactamase ampicillin resistance gene" 
COMMENT                                        1))) "AmpR"))) "CDS (1 total)") 
COMMENT                     #37=(CFolderPar 
COMMENT                          (CGroupPar (CParagraph 21 (7 21 0) 1 1 1 0 178) 
COMMENT                           (CObjectList 
COMMENT                            #38=(CFolderPar 
COMMENT                                 (CGroupPar 
COMMENT                                  (CParagraph 1431 (3 #17# 0) 1 2 2 0 194) 
COMMENT                                  (CObjectList 
COMMENT                                   #39=(CLinePar 
COMMENT                                        (CParagraph 0 (0 0) 1 2 3 0 180) 
COMMENT                                        "Start: 1431  End: 1730" 1) 
COMMENT                                   #40=(CLinePar 
COMMENT                                        (CParagraph 0 (0 0) 1 2 3 0 180) 
COMMENT                                        "Canine polymerase I promoter, first 300 nt.  Transcription starts after the T." 
COMMENT                                        1))) "canine pPolI"))) 
COMMENT                          "Misc. Feature (1 total)") 
COMMENT                     #41=(CFolderPar 
COMMENT                          (CGroupPar (CParagraph 43 (7 43 0) 1 1 1 0 178) 
COMMENT                           (CObjectList 
COMMENT                            #42=(CFolderPar 
COMMENT                                 (CGroupPar 
COMMENT                                  (CParagraph 1750 (3 #16# 0) 1 2 2 0 194) 
COMMENT                                  (CObjectList 
COMMENT                                   #43=(CLinePar 
COMMENT                                        (CParagraph 0 (0 0) 1 2 3 0 180) 
COMMENT                                        "Start: 1750  End: 1915" 1) 
COMMENT                                   #44=(CLinePar 
COMMENT                                        (CParagraph 0 (0 0) 1 2 3 0 180) 
COMMENT                                        "mouse PolI terminator" 1))) 
COMMENT                                 "PolI terminator"))) "Terminator (1 total)"))) 
COMMENT                   "Feature Map") 
COMMENT              #45=(CFolderPar 
COMMENT                   (CGroupPar (CParagraph 13 (0 0) 1 1 0 0 178) 
COMMENT                    (CObjectList 
COMMENT                     #46=(CRSFolderPar 
COMMENT                          (CFolderPar 
COMMENT                           (CGroupPar (CParagraph 21682032 (8 0) 1 1 1 0 178) 
COMMENT                            (CObjectList 
COMMENT                             #47=(CGroupPar 
COMMENT                                  (CParagraph 0 (10 #0# 0) 1 2 2 0 180) 
COMMENT                                  (CObjectList 
COMMENT                                   #48=(CLinePar 
COMMENT                                        (CParagraph 0 (1 #0# 1) 1 2 2 0 191) 
COMMENT                                        " N1: 1738 " 1))))) "Acc65I: 1 site") 1 
COMMENT                          5 "GGTACC" "CCATGG") 
COMMENT                     #49=(CRSFolderPar 
COMMENT                          (CFolderPar 
COMMENT                           (CGroupPar (CParagraph 21681936 (8 0) 1 1 1 0 178) 
COMMENT                            (CObjectList)) "BamHI: 0 sites") 1 5 "GGATCC" 
COMMENT                          "CCTAGG") 
COMMENT                     #50=(CRSFolderPar 
COMMENT                          (CFolderPar 
COMMENT                           (CGroupPar (CParagraph 21682000 (8 0) 1 1 1 0 178) 
COMMENT                            (CObjectList 
COMMENT                             #51=(CGroupPar 
COMMENT                                  (CParagraph 0 (10 #1# 0) 1 2 2 0 180) 
COMMENT                                  (CObjectList 
COMMENT                                   #52=(CLinePar 
COMMENT                                        (CParagraph 0 (1 #1# 1) 1 2 2 0 191) 
COMMENT                                        " N1: 1727 (on complementary strand)" 1) 
COMMENT                                   #53=(CLinePar 
COMMENT                                        (CParagraph 0 (1 #1# 2) 1 2 2 0 191) 
COMMENT                                        " N2: 1749 " 1))))) "BsmBI: 2 sites") 7 
COMMENT                          11 "CGTCTCNNNNNN" "GCAGAGNNNNNN") 
COMMENT                     #54=(CRSFolderPar 
COMMENT                          (CFolderPar 
COMMENT                           (CGroupPar (CParagraph 21681968 (8 0) 1 1 1 0 178) 
COMMENT                            (CObjectList 
COMMENT                             #55=(CGroupPar 
COMMENT                                  (CParagraph 0 (10 #2# 0) 1 2 2 0 180) 
COMMENT                                  (CObjectList 
COMMENT                                   #56=(CLinePar 
COMMENT                                        (CParagraph 0 (1 #2# 1) 1 2 2 0 191) 
COMMENT                                        " N1: 1408 " 1))))) "PciI: 1 site") 1 5 
COMMENT                          "ACATGT" "TGTACA") 
COMMENT                     #57=(CRSFolderPar 
COMMENT                          (CFolderPar 
COMMENT                           (CGroupPar (CParagraph 21681904 (8 0) 1 1 1 0 178) 
COMMENT                            (CObjectList)) "SpeI: 0 sites") 1 5 "ACTAGT" 
COMMENT                          "TGATCA"))) "Restriction/Methylation Map") 
COMMENT              #58=(CFolderPar 
COMMENT                   (CGroupPar (CParagraph 15 (12 0) 1 1 0 0 178) 
COMMENT                    (CObjectList 
COMMENT                     #59=(CFolderPar 
COMMENT                          (CGroupPar (CParagraph 0 (0 0) 1 2 1 0 178) 
COMMENT                           (CObjectList 
COMMENT                            #60=(CFolderPar 
COMMENT                                 (CGroupPar (CParagraph 1 (0 0) 1 1 2 0 178) 
COMMENT                                  (CObjectList)) "Phase #1 (0 frames)") 
COMMENT                            #61=(CFolderPar 
COMMENT                                 (CGroupPar (CParagraph 2 (0 0) 1 1 2 0 178) 
COMMENT                                  (CObjectList)) "Phase #2 (0 frames)") 
COMMENT                            #62=(CFolderPar 
COMMENT                                 (CGroupPar (CParagraph 3 (0 0) 1 1 2 0 178) 
COMMENT                                  (CObjectList)) "Phase #3 (0 frames)"))) 
COMMENT                          "Direct strand") 
COMMENT                     #63=(CFolderPar 
COMMENT                          (CGroupPar (CParagraph 1 (0 0) 1 2 1 0 178) 
COMMENT                           (CObjectList 
COMMENT                            #64=(CFolderPar 
COMMENT                                 (CGroupPar (CParagraph 1 (0 0) 1 1 2 0 178) 
COMMENT                                  (CObjectList)) "Phase #1 (0 frames)") 
COMMENT                            #65=(CFolderPar 
COMMENT                                 (CGroupPar (CParagraph 2 (0 0) 1 1 2 0 178) 
COMMENT                                  (CObjectList)) "Phase #2 (0 frames)") 
COMMENT                            #66=(CFolderPar 
COMMENT                                 (CGroupPar (CParagraph 3 (0 0) 1 1 2 0 178) 
COMMENT                                  (CObjectList)) "Phase #3 (0 frames)"))) 
COMMENT                          "Complementary strand"))) "Open Reading Frames")))) 
COMMENT       (CGraphView 
COMMENT        (CWStyleSheet 
COMMENT         (CObjectList 
COMMENT          #67=(CWidgetStyle "RSite Label" 1 (LOGPEN 0 0 13408563) 1 0 1 
COMMENT               (LOGFONT 0 0 0 0 400 0 0 0 0 3 2 1 18 "Georgia") 0.555556 0 1 5 
COMMENT               "@N (@S)" 0) 
COMMENT          #68=(CWidgetStyle "Signal Label" 1 (LOGPEN 0 0 0) 1 0 1 
COMMENT               (LOGFONT 0 0 0 0 700 0 0 0 0 3 2 1 34 "Arial") 0.666667 0 1 1 
COMMENT               "@N" 0) 
COMMENT          #69=(CWidgetStyle "Molecule Label 2" 0 0 1 
COMMENT               (LOGFONT 0 0 0 0 400 0 0 0 0 3 2 1 18 "Georgia") 0.555556 0 1 16 
COMMENT               "@L bp" 0) 
COMMENT          #70=(CWidgetStyle "Molecule Label 1" 0 0 1 
COMMENT               (LOGFONT 0 0 0 0 400 0 0 0 0 3 2 1 34 "Verdana") 0.833333 0 1 1 
COMMENT               "@N" 0) 
COMMENT          #71=(CWidgetStyle "Shape 3" 1 (LOGPEN 0 0 3355545) 1 1 
COMMENT               (LOGBRUSH 0 6724095 0) 0 0 1 (LOGSHAPE 9 1 0.8 1.8 0)) 
COMMENT          #72=(CWidgetStyle "Shape 1" 1 (LOGPEN 0 0 6723840) 1 1 
COMMENT               (LOGBRUSH 0 10079334 0) 0 0 1 (LOGSHAPE 9 1 0.8 1.8 0)) 
COMMENT          #73=(CWidgetStyle "Axis" 1 (LOGPEN 0 0 10079436) 2 1 
COMMENT               (LOGBRUSH 0 13434879 0) 0 0 1 (LOGSHAPE 10 1 0 0 0)) 
COMMENT          #74=(CWidgetStyle "Line 2" 1 (LOGPEN 0 0 6723840) 8 0 0 0 1 
COMMENT               (LOGSHAPE 1 1.9 0 0 0)) 
COMMENT          #75=(CWidgetStyle "RSite" 1 (LOGPEN 0 0 10053171) 8 0 0 0 1 
COMMENT               (LOGSHAPE 1 1.9 0 0 0)) 
COMMENT          #76=(CWidgetStyle "Short Signal" 1 (LOGPEN 0 0 13395507) 10 0 0 0 1 
COMMENT               (LOGSHAPE 1 1.9 0 0 0)) 
COMMENT          #77=(CWidgetStyle "Uniq RSite Label" 1 (LOGPEN 0 0 153) 1 0 1 
COMMENT               (LOGFONT 0 0 0 0 400 0 0 0 0 3 2 1 18 "Georgia") 0.555556 128 1 5 
COMMENT               "@N (@S)" 0) 
COMMENT          #78=(CWidgetStyle "Vanilla" 1 (LOGPEN 0 0 0) 1 1 
COMMENT               (LOGBRUSH 0 16777215 0) 1 
COMMENT               (LOGFONT 0 0 0 0 400 0 0 0 0 7 48 2 18 "Times New Roman") 0.8 0 1 
COMMENT               2 "?" 0) 
COMMENT          #79=(CWidgetStyle "Mark 1" 0 0 1 
COMMENT               (LOGFONT 0 0 0 0 400 0 0 0 2 7 48 2 2 "Windings") 0.7 0 1 2 "?" 0) 
COMMENT          #80=(CWidgetStyle "Motif Label" 1 (LOGPEN 0 0 16744512) 1 0 1 
COMMENT               (LOGFONT 0 0 0 0 400 0 0 0 0 3 2 1 34 "Arial") 0.611111 8388608 1 
COMMENT               65535 "@N (@H)" 0) 
COMMENT          #81=(CWidgetStyle "Fragment Label 2" 1 (LOGPEN 0 0 0) 1 0 1 
COMMENT               (LOGFONT 0 0 0 0 400 0 0 0 0 3 2 1 49 "Courier New") 1.05 0 1 48 
COMMENT               "@F bp (molecule @L bp)" 0) 
COMMENT          #82=(CWidgetStyle "Fragment Label 1" 1 (LOGPEN 0 0 0) 1 0 1 
COMMENT               (LOGFONT 0 0 0 0 400 0 0 0 0 3 2 1 34 "Arial") 0.91 0 1 1 
COMMENT               "Fragment of @N" 0) 
COMMENT          #83=(CWidgetStyle "Shape 4" 1 (LOGPEN 0 0 0) 1 1 
COMMENT               (LOGBRUSH 2 8388608 5) 0 0 0) 
COMMENT          #84=(CWidgetStyle "Shape 2" 1 (LOGPEN 0 0 0) 1 1 (LOGBRUSH 0 128 0) 0 
COMMENT               0 0) 
COMMENT          #85=(CWidgetStyle "Shape 0" 1 (LOGPEN 0 0 0) 1 1 (LOGBRUSH 0 0 0) 0 0 
COMMENT               0) 
COMMENT          #86=(CWidgetStyle "ORF" 1 (LOGPEN 0 0 16384) 8 0 0 0 1 
COMMENT               (LOGSHAPE 7 0.2 3.41182 2.86186 0.609808)) 
COMMENT          #87=(CWidgetStyle "Line 4" 1 (LOGPEN 0 0 32768) 8 0 0 0 0) 
COMMENT          #88=(CWidgetStyle "Line 3" 1 (LOGPEN 0 0 16711680) 8 0 0 0 0) 
COMMENT          #89=(CWidgetStyle "Line 1" 1 (LOGPEN 0 0 16711680) 1 0 0 0 0) 
COMMENT          #90=(CWidgetStyle "Short Promoter" 1 (LOGPEN 0 0 128) 6 0 0 0 0) 
COMMENT          #91=(CWidgetStyle "Motif" 1 (LOGPEN 0 0 0) 1 0 0 0 0) 
COMMENT          #92=(CWidgetStyle "Line 0" 1 (LOGPEN 0 0 0) 8 0 0 0 0) 
COMMENT          #93=(CWidgetStyle "Void" 0 0 0 0 0) 
COMMENT          #94=(CWidgetStyle "General Label" 1 (LOGPEN 0 0 0) 1 0 1 
COMMENT               (LOGFONT 0 0 0 0 400 0 0 0 0 3 2 1 18 "Times New Roman") 0.91 0 1 
COMMENT               3 "@T @N " 0) 
COMMENT          #95=(CWidgetStyle "Position" 1 (LOGPEN 0 0 0) 1 0 0 0 0) 
COMMENT          #96=(CWidgetStyle "Annotation" 0 0 1 
COMMENT               (LOGFONT 0 0 0 0 400 0 0 0 0 3 2 1 18 "Times New Roman") 0.91 0 0 
COMMENT               0) 
COMMENT          #97=(CWidgetStyle "Position Label" 1 (LOGPEN 0 0 8388608) 1 0 1 
COMMENT               (LOGFONT 0 0 0 0 400 0 1 0 0 3 2 1 34 "Arial") 0.63 8388608 1 1 
COMMENT               "@N" 0) 
COMMENT          #98=(CWidgetStyle "Range" 1 (LOGPEN 0 0 0) 1 1 (LOGBRUSH 0 16777215 0) 
COMMENT               0 0 0) 
COMMENT          #99=(CWidgetStyle "Range Label" 1 (LOGPEN 0 0 8388608) 1 0 1 
COMMENT               (LOGFONT 0 0 0 0 400 0 1 0 0 3 2 1 34 "Arial") 0.63 8388608 1 1 
COMMENT               "@N" 0) 
COMMENT          #100=(CWidgetStyle "ORF Label" 1 (LOGPEN 0 0 49216) 1 0 1 
COMMENT                (LOGFONT 0 0 0 0 400 0 0 0 0 3 2 1 18 "Times New Roman") 
COMMENT                0.611111 0 1 65535 "@N" 0) 
COMMENT          #101=(CWidgetStyle "CDS Label" 1 (LOGPEN 0 0 4227264) 1 0 1 
COMMENT                (LOGFONT 0 0 0 0 400 0 0 0 0 3 2 1 34 "Arial") 0.555556 255 1 1 
COMMENT                "@N" 0) 
COMMENT          #102=(CWidgetStyle "Shape 5" 1 (LOGPEN 0 0 0) 3 1 
COMMENT                (LOGBRUSH 0 16777113 0) 1 
COMMENT                (LOGFONT 0 0 0 0 400 0 0 0 0 7 48 2 50 "Arial") 0.9 0 0 1 
COMMENT                (LOGSHAPE 9 1 0.8 1.8 0)) 
COMMENT          #103=(CWidgetStyle "CDS" 1 (LOGPEN 0 0 0) 1 1 (LOGBRUSH 2 39423 3) 0 0 
COMMENT                1 (LOGSHAPE 9 1 0.8 1.8 0)) 
COMMENT          #104=(CWidgetStyle "Label 2" 1 (LOGPEN 0 0 4227264) 1 0 1 
COMMENT                (LOGFONT 0 0 0 0 400 0 0 0 0 3 2 1 34 "Arial") 0.944444 8388608 
COMMENT                1 1 "@N" 0) 
COMMENT          #105=(CWidgetStyle "Label 3" 1 (LOGPEN 0 0 8421376) 1 0 1 
COMMENT                (LOGFONT 0 0 0 0 700 255 0 0 0 3 2 1 34 "Arial") 0.833333 255 1 
COMMENT                5 "@N (@S)" 0) 
COMMENT          #106=(CWidgetStyle "Label 4" 1 (LOGPEN 0 0 8437824) 1 0 1 
COMMENT                (LOGFONT 0 0 0 0 400 0 0 0 0 3 2 1 34 "Arial") 0.722222 0 1 5 
COMMENT                "@N (@S)" 0)) 0.164644 1.74233 0.164644 2.53336 
COMMENT         (70 (CShapeMapEntry 0 "Unique RSite" 1 "Uniq RSite Label") 67 
COMMENT          (CShapeMapEntry 0 "ORF" 0 "ORF Label")) 40.0378 40.0378 39 39 0.1 
COMMENT         -2718) 1 1 1 1 1 
COMMENT        (mapper: 19.8316 -12.7737 40.0378 40.0378 0.01 10 -1 2718 2718 1 0 0) 
COMMENT        #107=(CGroupWidget (CWidget 0 (0 0) 1 2 0 0 Nil -1018 100) 
COMMENT              (CObjectList 
COMMENT               #108=(CGroupWidget (CWidget 1 (0 0) 1 2 0 0 Nil -504 100) 
COMMENT                     (CObjectList 
COMMENT                      #109=(CAxis 
COMMENT                            (CWideLine (CWidget 0 (0 0) 1 2 0 0 #73# 22138716 0) 
COMMENT                             (LOGPEN 0 0 10079436) 2 (LOGBRUSH 0 13434879 0) 1 
COMMENT                             6.27649 6.27449 1 0.0214037) 0.230802) 
COMMENT                      #110=(CLabel 
COMMENT                            (CWidget 1001 (0 0) 1 2 0 0 #70# 1413564231 100) 
COMMENT                            (LOGPEN 0 0 0) 1 
COMMENT                            (LOGFONT 58 22 0 0 400 0 0 0 0 3 2 1 34 "Verdana") 
COMMENT                            1.74233 0.833333 0 "pICR2" "@N" 1 0 0.871165 0 
COMMENT                            -4.55956 3.44674 1.39868 Nil) 
COMMENT                      #111=(CLabel 
COMMENT                            (CWidget 1002 (0 0) 1 2 0 0 #69# 27566652 100) 
COMMENT                            (LOGPEN 0 0 13408563) 1 
COMMENT                            (LOGFONT 38 14 0 0 400 0 0 0 0 3 2 1 18 "Georgia") 
COMMENT                            1.74233 0.555556 0 "2718 bp" "@L bp" 16 0 -0.871165 
COMMENT                            0 -5.82624 3.39679 0.974079 Nil)) (CObjectList)) 
COMMENT               #112=(CGroupWidget (CWidget 13 (12 0) 1 2 0 0 Nil -672 100) 
COMMENT                     (CObjectList) (CObjectList)) 
COMMENT               #113=(CGroupWidget (CWidget 10 (6 0) 1 2 0 0 Nil -951 100) 
COMMENT                     (CObjectList 
COMMENT                      #114=(CGroupWidget 
COMMENT                            (CWidget 4 (7 4 0) 1 2 0 0 Nil -809 100) 
COMMENT                            (CObjectList 
COMMENT                             #115=(CWideArrow 
COMMENT                                   (CWideLine 
COMMENT                                    (CWidget 0 (3 #15# 0) 1 2 0 0 #71# 
COMMENT                                     1667321128 100) (LOGPEN 0 0 3355545) 1 
COMMENT                                    (LOGBRUSH 0 6724095 0) 1 4.91376 0.620856 1 
COMMENT                                    0.082322) 0.8 1.8 0) 
COMMENT                             #116=(CLabel 
COMMENT                                   (CWidget 0 (0 0) 1 2 0 0 #68# 27561532 100) 
COMMENT                                   (LOGPEN 0 0 0) 1 
COMMENT                                   (LOGFONT 46 17 0 0 700 0 0 0 0 3 2 1 34 
COMMENT                                    "Arial") 1.74233 0.666667 0 "AmpR" "@N" 1 
COMMENT                                   7.82678 10.454 -13.7923 1.97573 2.7474 
COMMENT                                   1.12394 #115#)) (CObjectList)) 
COMMENT                      #117=(CGroupWidget 
COMMENT                            (CWidget 21 (7 21 0) 1 2 0 0 Nil 268673032 100) 
COMMENT                            (CObjectList 
COMMENT                             #118=(CWideArrow 
COMMENT                                   (CWideLine 
COMMENT                                    (CWidget 0 (3 #17# 0) 1 2 0 0 #72# 0 100) 
COMMENT                                    (LOGPEN 0 0 6723840) 1 
COMMENT                                    (LOGBRUSH 0 10079334 0) 1 2.28032 2.97272 1 
COMMENT                                    0.082322) 0.8 1.8 0) 
COMMENT                             #119=(CLabel 
COMMENT                                   (CWidget 0 (0 0) 1 2 0 0 #68# 1094931540 100) 
COMMENT                                   (LOGPEN 0 0 0) 1 
COMMENT                                   (LOGFONT 46 17 0 0 700 0 0 0 0 3 2 1 34 
COMMENT                                    "Arial") 1.74233 0.666667 0 "canine pPolI" 
COMMENT                                   "@N" 1 -9.18355 -10.454 4.44532 7.04245 
COMMENT                                   5.69462 1.12394 #118#)) (CObjectList)) 
COMMENT                      #120=(CGroupWidget (CWidget 43 (7 43 0) 1 2 0 0 Nil 0 100) 
COMMENT                            (CObjectList 
COMMENT                             #121=(CLine 
COMMENT                                   (CWidget 0 (3 #16# 0) 1 2 0 0 #76# 1852796003 
COMMENT                                    100) (LOGPEN 0 8 13395507) 10 0.835356 
COMMENT                                   1.85334 2.23647) 
COMMENT                             #122=(CLabel 
COMMENT                                   (CWidget 0 (0 0) 1 2 0 0 #68# 1095189313 100) 
COMMENT                                   (LOGPEN 0 0 0) 1 
COMMENT                                   (LOGFONT 46 17 0 0 700 0 0 0 0 3 2 1 34 
COMMENT                                    "Arial") 1.74233 0.666667 0 
COMMENT                                   "PolI terminator" "@N" 1 -14.7083 -3.48466 
COMMENT                                   7.50433 1.97573 6.74363 1.12394 #121#)) 
COMMENT                            (CObjectList))) (CObjectList)) 
COMMENT               #123=(CGroupWidget (CWidget 11 (8 0) 1 2 0 0 Nil 14352816 100) 
COMMENT                     (CObjectList 
COMMENT                      #124=(CGroupWidget 
COMMENT                            (CWidget 1 (10 #0# 0) 1 2 0 0 Nil 14352816 100) 
COMMENT                            (CObjectList 
COMMENT                             #125=(CScratch 
COMMENT                                   (CWidget 1 (1 #0# 1) 1 2 0 0 #75# 0 100) 
COMMENT                                   (LOGPEN 0 6 10053171) 8 1 2.26416 1.9 
COMMENT                                   0.082322 1) 
COMMENT                             #126=(CLabel 
COMMENT                                   (CWidget 0 (0 0) 1 2 0 0 #77# 1413564231 100) 
COMMENT                                   (LOGPEN 0 0 153) 1 
COMMENT                                   (LOGFONT 38 14 0 0 400 0 0 0 0 3 2 1 18 
COMMENT                                    "Georgia") 1.74233 0.555556 128 
COMMENT                                   "{\\i Acc}65I (1738)" "@N (@S)" 5 -12.7315 
COMMENT                                   -6.96932 5.84228 4.50909 5.96936 0.974079 
COMMENT                                   #125#)) (CObjectList)) 
COMMENT                      #127=(CGroupWidget 
COMMENT                            (CWidget 1 (10 #2# 0) 1 2 0 0 Nil 14352816 100) 
COMMENT                            (CObjectList 
COMMENT                             #128=(CScratch 
COMMENT                                   (CWidget 1 (1 #2# 1) 1 2 0 0 #75# 0 100) 
COMMENT                                   (LOGPEN 0 6 10053171) 8 1 3.02581 1.9 
COMMENT                                   0.082322 1) 
COMMENT                             #129=(CLabel (CWidget 0 (0 0) 1 2 0 0 #77# 0 100) 
COMMENT                                   (LOGPEN 0 0 153) 1 
COMMENT                                   (LOGFONT 38 14 0 0 400 0 0 0 0 3 2 1 18 
COMMENT                                    "Georgia") 1.74233 0.555556 128 
COMMENT                                   "{\\i Pci}I (1408)" "@N (@S)" 5 -4.29364 
COMMENT                                   -12.1963 2.01958 8.30913 4.57068 0.974079 
COMMENT                                   #128#)) (CObjectList)) 
COMMENT                      #130=(CGroupWidget 
COMMENT                            (CWidget 2 (10 #1# 0) 1 2 0 0 Nil 14352816 100) 
COMMENT                            (CObjectList 
COMMENT                             #131=(CScratch 
COMMENT                                   (CWidget 1 (1 #1# 1) 1 2 0 0 #75# 0 100) 
COMMENT                                   (LOGPEN 0 6 10053171) 8 1 2.28955 1.9 
COMMENT                                   0.082322 1) 
COMMENT                             #132=(CLabel 
COMMENT                                   (CWidget 0 (0 0) 1 2 0 0 #67# 1095188820 100) 
COMMENT                                   (LOGPEN 0 0 13408563) 1 
COMMENT                                   (LOGFONT 38 14 0 0 400 0 0 0 0 3 2 1 18 
COMMENT                                    "Georgia") 1.74233 0.555556 0 
COMMENT                                   "{\\i Bsm}BI (1727)" "@N (@S)" 5 -12.0854 
COMMENT                                   -8.71165 5.62298 5.77577 5.61969 0.974079 
COMMENT                                   #131#) 
COMMENT                             #133=(CScratch 
COMMENT                                   (CWidget 2 (1 #1# 2) 1 2 0 0 #75# 0 100) 
COMMENT                                   (LOGPEN 0 6 10053171) 8 1 2.23877 1.9 
COMMENT                                   0.082322 1) 
COMMENT                             #134=(CLabel 
COMMENT                                   (CWidget 0 (0 0) 1 2 0 0 #67# 1414807875 100) 
COMMENT                                   (LOGPEN 0 0 13408563) 1 
COMMENT                                   (LOGFONT 38 14 0 0 400 0 0 0 0 3 2 1 18 
COMMENT                                    "Georgia") 1.74233 0.555556 0 
COMMENT                                   "{\\i Bsm}BI (1749)" "@N (@S)" 5 -13.5827 
COMMENT                                   -5.22699 5.92056 3.24241 5.61969 0.974079 
COMMENT                                   #133#)) (CObjectList))) (CObjectList)) 
COMMENT               #135=(CGroupWidget (CWidget 14 (16 0) 1 2 0 0 Nil 14352816 100) 
COMMENT                     (CObjectList) (CObjectList)) 
COMMENT               #136=(CGroupWidget (CWidget 12 (0 0) 1 2 0 0 Nil 14352816 100) 
COMMENT                     (CObjectList) (CObjectList))) (CObjectList))) 
COMMENT       (CSeqView 10 10 (CObjectList) (CObList) 1 (CObList)) (CObList) 21777792 
COMMENT       (CStringList) 268786344 21777828 (CObList)))
FEATURES             Location/Qualifiers
     CDS             2450..589
                     /vntifkey="4"
                     /label=AmpR
                     /note="beta-lactamase ampicillin resistance gene"
     terminator      1750..1915
                     /vntifkey="43"
                     /label=PolI\terminator
                     /note="mouse PolI terminator"
     misc_feature    1431..1730
                     /vntifkey="21"
                     /label=canine\pPolI
                     /note="Canine polymerase I promoter, first 300 nt.  Transcription starts after the T."
BASE COUNT      618 a       690 c       739 g       671 t 
ORIGIN
        1 tcgccgcata cactattctc agaatgactt ggttgagtac tcaccagtca cagaaaagca 
       61 tcttacggat ggcatgacag taagagaatt atgcagtgct gccataacca tgagtgataa 
      121 cactgcggcc aacttacttc tgacaacgat cggaggaccg aaggagctaa ccgctttttt 
      181 gcacaacatg ggggatcatg taactcgcct tgatcgttgg gaaccggagc tgaatgaagc 
      241 cataccaaac gacgagcgtg acaccacgat gcctgtagca atggcaacaa cgttgcgcaa 
      301 actattaact ggcgaactac ttactctagc ttcccggcaa caattaatag actggatgga 
      361 ggcggataaa gttgcaggac cacttctgcg ctcggccctt ccggctggct ggtttattgc 
      421 tgataaatct ggagccggtg agcgtgggtc tcgcggtatc attgcagcac tggggccaga 
      481 tggtaagccc tcccgtatcg tagttatcta cacgacgggg agtcaggcaa ctatggatga 
      541 acgaaataga cagatcgctg agataggtgc ctcactgatt aagcattggt aactgtcaga 
      601 ccaagtttac tcatatatac tttagattga tttaaaactt catttttaat ttaaaaggat 
      661 ctaggtgaag atcctttttg ataatctcat gaccaaaatc ccttaacgtg agttttcgtt 
      721 ccactgagcg tcagaccccg tagaaaagat caaaggatct tcttgagatc ctttttttct 
      781 gcgcgtaatc tgctgcttgc aaacaaaaaa accaccgcta ccagcggtgg tttgtttgcc 
      841 ggatcaagag ctaccaactc tttttccgaa ggtaactggc ttcagcagag cgcagatacc 
      901 aaatactgtt cttctagtgt agccgtagtt aggccaccac ttcaagaact ctgtagcacc 
      961 gcctacatac ctcgctctgc taatcctgtt accagtggct gctgccagtg gcgataagtc 
     1021 gtgtcttacc gggttggact caagacgata gttaccggat aaggcgcagc ggtcgggctg 
     1081 aacggggggt tcgtgcacac agcccagctt ggagcgaacg acctacaccg aactgagata 
     1141 cctacagcgt gagctatgag aaagcgccac gcttcccgaa gggagaaagg cggacaggta 
     1201 tccggtaagc ggcagggtcg gaacaggaga gcgcacgagg gagcttccag ggggaaacgc 
     1261 ctggtatctt tatagtcctg tcgggtttcg ccacctctga cttgagcgtc gatttttgtg 
     1321 atgctcgtca ggggggcgga gcctatggaa aaacgccagc aacgcggcct ttttacggtt 
     1381 cctggccttt tgctggcctt ttgctcacat gttctttcct gcgttatccc gatcactggc 
     1441 ttggcggcgt ggcggcgtgg cggcgtggcg gcgtggcggc gtggcggcgt ggcgactcca 
     1501 ccgaccgcgt atcgcccctc ctcccctccc cccccccccc cgttccctgg gtcgaccaga 
     1561 tagccctggg ggctccgtgg ggtgggggtg ggggggcgcc gtggggcagg ttttggggac 
     1621 agttggccgt gtcacggtcc cgggaggtcg cggtgacctg tggctggtcc ccgccggcag 
     1681 gcgcggttat tttcttgccc gagatgaaca ttttttgttg ccaggtaggt ggagacggta 
     1741 ccgtctcctc ccccccaact tcggaggtcg accagtactc cgggcgacac tttgtttttt 
     1801 tttttccccc gatgctggag gtcgaccaga tgtccgaaag tgtccccccc cccccccccc 
     1861 cccggcgcgg agcggcgggg ccactctgga ctcttttttt tttttttttt ttggggatcg 
     1921 gccgctagct tggctgtttt ggcggatgaa aaaaaatttt cagcctgata cagattaaat 
     1981 cagaacgcag aagcggtctg ataaaacaga atttgcctgg cggcagtagc gcggtggtcc 
     2041 cacctgaccc catgccgaac tcagaagtga aacgccgtag cgccgatggt agtgtggggt 
     2101 ctccccatgc gagagtaggg aactgccagg catcaaataa aacgaaaggc tcagtcgaaa 
     2161 gactgggcct ttcgttttat ctgttgtttg tcggtgaacg ctctcctgag taggacaaat 
     2221 ccgccgggag cggatttgaa cgttgcgaag caacggcccg gagggtggcg ggcaggacgc 
     2281 ccgccataaa ctgccaggca tcaaattaag cagaaggcca tcctgacgga tggccttttt 
     2341 gcgtttctac aaactctttt gtttattttt ctaaatacat tcaaatatgt atccgctcat 
     2401 gagacaataa ccctgataaa tgcttcaata atattgaaaa aggaagagta tgagtattca 
     2461 acatttccgt gtcgccctta ttcccttttt tgcggcattt tgccttcctg tttttgctca 
     2521 cccagaaacg ctggtgaaag taaaagatgc tgaagatcag ttgggtgcac gagtgggtta 
     2581 catcgaactg gatctcaaca gcggtaagat ccttgagagt tttcgccccg aagaacgttt 
     2641 tccaatgatg agcactttta aagttctgct atgtggcgcg gtattatccc gtgttgacgc 
     2701 cgggcaagag caactcgg 
//
