# Supplementary material for: Deep mutational scanning identifies sites in influenza nucleoprotein that affect viral inhibition by MxA
Source: PLoS Pathog. 2017 Mar 27;13(3):e1006288. doi: 10.1371/journal.ppat.1006288 (PMC5383324; doi:10.1371/journal.ppat.1006288)
Supplement: S5 File — The map is provided as a Genbank file. (GB) [file ppat.1006288.s015.gb]

LOCUS       pICR2_PB1flank_G        3656 bp ds-DNA     circular     11-MAR-2015
DEFINITION  pICR2 (plasmid for Influenza Canine Reporters).  Null cloning
            plasmid for inserting genes under canine PolI promoter.  This
            plasmid is designed for expressing influenza vRNAs in MDCK cells.
SOURCE      
  ORGANISM  
COMMENT     I (Jesse Bloom) created this plasmid. It expresses an influenza
            vRNA containing GFP under a canine polymerase I promoter. It was
            created by cloning the PB1flank-eGFP from #208 into #96 â pICR2.
COMMENT     The insert is vRNA that contains the noncoding regions and terminal
            80 coding nucleotides from the A/WSN/33 influenza PB1 segment
            (except that potential start codons have been mutated out of the
            coding regions of the  N-terminus of PB1 genes).  There is also a
            single nucleotide deletion in what was originally the N-terminal
            PB1 coding region.  It contains EcoRI and BamHI sites, into which
            are inserted a negative-sense eGFP.  This eGFP has a few synonymous
            mutations relative to the standard eGFP that eliminate potential
            splice sites.
COMMENT     
COMMENT     Confirmed by sequencing from nt 1680-2710 (JDB, 3-11-15)
COMMENT     ApEinfo:methylated:1
FEATURES             Location/Qualifiers
     CDS             join(3388..3656,1..589)
                     /vntifkey="4"
                     /note="beta-lactamase ampicillin resistance gene"
                     /label=AmpR
                     /ApEinfo_fwdcolor=#55ff73
                     /ApEinfo_revcolor=#5bff6c
                     /ApEinfo_graphicformat=arrow_data {{0 1 2 0 0 -1} {} 0}
                     width 5 offset 0
     terminator      2688..2853
                     /vntifkey="43"
                     /note="mouse PolI terminator"
                     /label=PolI\terminator
                     /ApEinfo_fwdcolor=pink
                     /ApEinfo_revcolor=pink
                     /ApEinfo_graphicformat=arrow_data {{0 1 2 0 0 -1} {} 0}
                     width 5 offset 0
     misc_feature    1431..1730
                     /vntifkey="21"
                     /note="Canine polymerase I promoter, first 300 nt.
                     Transcription starts after the T."
                     /label=canine\pPolI
                     /ApEinfo_fwdcolor=#ff41ee
                     /ApEinfo_revcolor=#ff4fed
                     /ApEinfo_graphicformat=arrow_data {{0 1 2 0 0 -1} {} 0}
                     width 5 offset 0
     misc_feature    1731..2687
                     /vntifkey="21"
                     /label=vRNA
                     /ApEinfo_fwdcolor=#ff41ee
                     /ApEinfo_revcolor=#ff4fed
                     /ApEinfo_graphicformat=arrow_data {{0 1 2 0 0 -1} {} 0}
                     width 5 offset 0
     misc_feature    1731..1743
                     /vntifkey="21"
                     /label=U13
                     /ApEinfo_fwdcolor=#ff41ee
                     /ApEinfo_revcolor=#ff4fed
                     /ApEinfo_graphicformat=arrow_data {{0 1 2 0 0 -1} {} 0}
                     width 5 offset 0
     misc_feature    2676..2687
                     /vntifkey="21"
                     /label=U12
                     /ApEinfo_fwdcolor=#ff41ee
                     /ApEinfo_revcolor=#ff4fed
                     /ApEinfo_graphicformat=arrow_data {{0 1 2 0 0 -1} {} 0}
                     width 5 offset 0
     misc_feature    complement(2664..2687)
                     /vntifkey="21"
                     /note="5' noncoding region of PB1 vRNA from A/WSN/33"
                     /label=3'NCR
                     /ApEinfo_fwdcolor=#ff41ee
                     /ApEinfo_revcolor=#ff4fed
                     /ApEinfo_graphicformat=arrow_data {{0 1 2 0 0 -1} {} 0}
                     width 5 offset 0
     misc_feature    complement(1731..1773)
                     /vntifkey="21"
                     /note="3' noncoding region from A/WSN/33 PB1"
                     /label=5'NCR
                     /ApEinfo_fwdcolor=#ff41ee
                     /ApEinfo_revcolor=#ff4fed
                     /ApEinfo_graphicformat=arrow_data {{0 1 2 0 0 -1} {} 0}
                     width 5 offset 0
     mutation        2663..2663
                     /vntifkey="62"
                     /label=T->A\to\remove\start\codon
                     /ApEinfo_fwdcolor=pink
                     /ApEinfo_revcolor=pink
                     /ApEinfo_graphicformat=arrow_data {{0 1 2 0 0 -1} {} 0}
                     width 5 offset 0
     mutation        2659..2659
                     /vntifkey="62"
                     /label=T->A\to\remove\start\codon(1)
                     /ApEinfo_label=T->A\to\remove\start\codon
                     /ApEinfo_fwdcolor=pink
                     /ApEinfo_revcolor=pink
                     /ApEinfo_graphicformat=arrow_data {{0 1 2 0 0 -1} {} 0}
                     width 5 offset 0
     mutation        2617..2617
                     /vntifkey="62"
                     /label=T->A\to\remove\start\codon(2)
                     /ApEinfo_label=T->A\to\remove\start\codon
                     /ApEinfo_fwdcolor=pink
                     /ApEinfo_revcolor=pink
                     /ApEinfo_graphicformat=arrow_data {{0 1 2 0 0 -1} {} 0}
                     width 5 offset 0
     misc_feature    complement(2586..2664)
                     /vntifkey="21"
                     /note="The 3' 80 coding nucleotides from A/WSN/33
                     influenza PB1"
                     /label=3'\coding\nucleotides
                     /ApEinfo_fwdcolor=#ff41ee
                     /ApEinfo_revcolor=#ff4fed
                     /ApEinfo_graphicformat=arrow_data {{0 1 2 0 0 -1} {} 0}
                     width 5 offset 0
     misc_feature    complement(1774..1853)
                     /vntifkey="21"
                     /note="The 80 5' coding nucleotides from A/WSN/33 PB1
                     vRNA"
                     /label=5'\coding\nucleotides
                     /ApEinfo_fwdcolor=#ff41ee
                     /ApEinfo_revcolor=#ff4fed
                     /ApEinfo_graphicformat=arrow_data {{0 1 2 0 0 -1} {} 0}
                     width 5 offset 0
     mutation        2607..2608
                     /vntifkey="62"
                     /note="A G nucleotide is deleted here relative to the
                     actual PB1 flanking sequence."
                     /label=delG
                     /ApEinfo_fwdcolor=pink
                     /ApEinfo_revcolor=pink
                     /ApEinfo_graphicformat=arrow_data {{0 1 2 0 0 -1} {} 0}
                     width 5 offset 0
     CDS             complement(1860..2579)
                     /vntifkey="4"
                     /label=eGFP
                     /ApEinfo_fwdcolor=#55ff73
                     /ApEinfo_revcolor=#5bff6c
                     /ApEinfo_graphicformat=arrow_data {{0 1 2 0 0 -1} {} 0}
                     width 5 offset 0
ORIGIN
        1 tcgccgcata cactattctc agaatgactt ggttgagtac tcaccagtca cagaaaagca
       61 tcttacggat ggcatgacag taagagaatt atgcagtgct gccataacca tgagtgataa
      121 cactgcggcc aacttacttc tgacaacgat cggaggaccg aaggagctaa ccgctttttt
      181 gcacaacatg ggggatcatg taactcgcct tgatcgttgg gaaccggagc tgaatgaagc
      241 cataccaaac gacgagcgtg acaccacgat gcctgtagca atggcaacaa cgttgcgcaa
      301 actattaact ggcgaactac ttactctagc ttcccggcaa caattaatag actggatgga
      361 ggcggataaa gttgcaggac cacttctgcg ctcggccctt ccggctggct ggtttattgc
      421 tgataaatct ggagccggtg agcgtgggtc tcgcggtatc attgcagcac tggggccaga
      481 tggtaagccc tcccgtatcg tagttatcta cacgacgggg agtcaggcaa ctatggatga
      541 acgaaataga cagatcgctg agataggtgc ctcactgatt aagcattggt aactgtcaga
      601 ccaagtttac tcatatatac tttagattga tttaaaactt catttttaat ttaaaaggat
      661 ctaggtgaag atcctttttg ataatctcat gaccaaaatc ccttaacgtg agttttcgtt
      721 ccactgagcg tcagaccccg tagaaaagat caaaggatct tcttgagatc ctttttttct
      781 gcgcgtaatc tgctgcttgc aaacaaaaaa accaccgcta ccagcggtgg tttgtttgcc
      841 ggatcaagag ctaccaactc tttttccgaa ggtaactggc ttcagcagag cgcagatacc
      901 aaatactgtt cttctagtgt agccgtagtt aggccaccac ttcaagaact ctgtagcacc
      961 gcctacatac ctcgctctgc taatcctgtt accagtggct gctgccagtg gcgataagtc
     1021 gtgtcttacc gggttggact caagacgata gttaccggat aaggcgcagc ggtcgggctg
     1081 aacggggggt tcgtgcacac agcccagctt ggagcgaacg acctacaccg aactgagata
     1141 cctacagcgt gagctatgag aaagcgccac gcttcccgaa gggagaaagg cggacaggta
     1201 tccggtaagc ggcagggtcg gaacaggaga gcgcacgagg gagcttccag ggggaaacgc
     1261 ctggtatctt tatagtcctg tcgggtttcg ccacctctga cttgagcgtc gatttttgtg
     1321 atgctcgtca ggggggcgga gcctatggaa aaacgccagc aacgcggcct ttttacggtt
     1381 cctggccttt tgctggcctt ttgctcacat gttctttcct gcgttatccc gatcactggc
     1441 ttggcggcgt ggcggcgtgg cggcgtggcg gcgtggcggc gtggcggcgt ggcgactcca
     1501 ccgaccgcgt atcgcccctc ctcccctccc cccccccccc cgttccctgg gtcgaccaga
     1561 tagccctggg ggctccgtgg ggtgggggtg ggggggcgcc gtggggcagg ttttggggac
     1621 agttggccgt gtcacggtcc cgggaggtcg cggtgacctg tggctggtcc ccgccggcag
     1681 gcgcggttat tttcttgccc gagatgaaca ttttttgttg ccaggtaggt agtagaaaca
     1741 aggcattttt tcatgaagga caagctaaat tcactatttt tgccgtctga gctcttcaat
     1801 ggtggaacag atcttcatga tctcagtgaa ctcctctttc tttatccttc cagggatcct
     1861 tatttgtaca gctcgtccat gccgagagtg atcccggcgg cggtcacgaa ctccagcagg
     1921 accatgtgat cgcgcttctc gttggggtct ttgctcaggg cggactgggt gctcaggtag
     1981 tggttgtcgg gcagcagcac ggggccgtcg ccgatggggg tgttctgctg gtagtggtcg
     2041 gcgagctgca cgctgccgtc ctcgatgttg tggcggatct tgaagttcac cttgatgccg
     2101 ttcttctgct tgtcggccat gatatagacg ttgtggctgt tgtagttgta ctccagcttg
     2161 tgccccagga tgttgccgtc ctccttgaag tcgatgccct tcagctcgat gcggttcacc
     2221 agggtgtcgc cctcgaactt cacctcggcg cgggtcttgt agttgccgtc gtccttgaag
     2281 aagatggtgc gctcctggac gtagccttcg ggcatggcgg acttgaagaa gtcgtgctgc
     2341 ttcatgtggt cggggtagcg gctgaagcac tgcacgccgt aggtcagggt ggtcacgagg
     2401 gtgggccagg gcacgggcag cttgccggtg gtgcagatga acttcagggt cagcttgccg
     2461 taggtggcat cgccctcgcc ctcgccggac acgctgaact tgtggccgtt tacgtcgccg
     2521 tccagctcga ccaggatggg caccaccccg gtgaacagct cctcgccctt gctgaccatg
     2581 aattcctcca gtataaggga aagttgtctt atagcaattt gtgctggcac ttttaagaaa
     2641 agtaaagtcg gattgacaac caatcaaatg gtttgcctgc tttcgctccc ccccaacttc
     2701 ggaggtcgac cagtactccg ggcgacactt tgtttttttt tttcccccga tgctggaggt
     2761 cgaccagatg tccgaaagtg tccccccccc cccccccccc cggcgcggag cggcggggcc
     2821 actctggact cttttttttt tttttttttt ggggatcggc cgctagcttg gctgttttgg
     2881 cggatgaaaa aaaattttca gcctgataca gattaaatca gaacgcagaa gcggtctgat
     2941 aaaacagaat ttgcctggcg gcagtagcgc ggtggtccca cctgacccca tgccgaactc
     3001 agaagtgaaa cgccgtagcg ccgatggtag tgtggggtct ccccatgcga gagtagggaa
     3061 ctgccaggca tcaaataaaa cgaaaggctc agtcgaaaga ctgggccttt cgttttatct
     3121 gttgtttgtc ggtgaacgct ctcctgagta ggacaaatcc gccgggagcg gatttgaacg
     3181 ttgcgaagca acggcccgga gggtggcggg caggacgccc gccataaact gccaggcatc
     3241 aaattaagca gaaggccatc ctgacggatg gcctttttgc gtttctacaa actcttttgt
     3301 ttatttttct aaatacattc aaatatgtat ccgctcatga gacaataacc ctgataaatg
     3361 cttcaataat attgaaaaag gaagagtatg agtattcaac atttccgtgt cgcccttatt
     3421 cccttttttg cggcattttg ccttcctgtt tttgctcacc cagaaacgct ggtgaaagta
     3481 aaagatgctg aagatcagtt gggtgcacga gtgggttaca tcgaactgga tctcaacagc
     3541 ggtaagatcc ttgagagttt tcgccccgaa gaacgttttc caatgatgag cacttttaaa
     3601 gttctgctat gtggcgcggt attatcccgt gttgacgccg ggcaagagca actcgg
//
